# Supplementary material for: Global Deletome Profile of Saccharomyces cerevisiae Exposed to the Technology-Critical Element Yttrium
Source: Front Microbiol. 2018 Sep 4;9:2005. doi: 10.3389/fmicb.2018.02005 (PMC6131306; doi:10.3389/fmicb.2018.02005)
Supplement: Supplementary file 1 [file Table_1.XLSX]

## Sheet: Supp Table 1
Supplementary Table 1 – Phenotype confirmation of mutants under yttrium exposure. Sensitivity and resistance levels were allocated to the mutants as follows: Low Sensitivity (LS), Medium Sensitivity (MS), High Sensitivity (HS) and Low Resistance (LR), Medium Resistance (MR), or High Resistance (HR). Mutants were randomly selected in each category: sensitivity, resistance or not different (nd) fro…
ORF	ORF Name	ORF Name description	BY4741	BY4742
YHR050W	SMF2	Suppressor of Mitochondria import Function	LS	LS
YKR020W	VPS51	Vacuolar Protein Sorting	MS	MS
YGR020C	VMA7	Vacuolar Membrane Atpase	LS	LS
YJL134W	LCB3	Long-Chain Base	HR	HR
YNL291C	MID1	Mating pheromone-Induced Death	nd	nd
YLR262C	YPT6	Yeast Protein Two	nd	nd
YBR041W	FAT1	FATty acid transporter	nd	nd
YDL191W	RPL35A	Ribosomal Protein of the Large subunit	nd	nd
YCR034W	ELO2	fatty acid ELOngation	HR	HR
YOR109W	INP53	INositol polyphosphate 5-Phosphatase	HR	MR
YKL212W	SAC1	Suppressor of ACtin	MR	HR
YJR090C	GRR1	Glucose Repression-Resistant	nd	nd
YCR063W	BUD31	BUD site selection	LS	LS
YGL070C	RPB9	RNA Polymerase B	MS	MS
YLR039C	RIC1	RIbosome Control	nd	nd
YPL138C	SPP1	Set1c, Phd finger Protein	HR	MR
YLR417W	VPS36	Vacuolar Protein Sorting	HR	HR
YDR027C	VPS54	Vacuolar Protein Sorting	HS	HS
YDR414C	ERD1	Endoplasmic reticulum Retention Defective	nd	nd
YNL236W	SIN4	Switch INdependent	MS	MS
