# Supplementary material for: Global Deletome Profile of Saccharomyces cerevisiae Exposed to the Technology-Critical Element Yttrium
Source: Front Microbiol. 2018 Sep 4;9:2005. doi: 10.3389/fmicb.2018.02005 (PMC6131306; doi:10.3389/fmicb.2018.02005)
Supplement: Supplementary file 2 [file Table_2.XLSX]

## Sheet: Supp Table 2
Supplementary Table 2 – Detailed phenotypes and related information on the genes with disruptions that affected yttrium tolerance. Sensitivity and resistance levels were allocated to the mutant strains as follows: Low Sensitivity (LS), Medium Sensitivity (MS), High Sensitivity (HS) and Low Resistance (LR), Medium Resistance (MR), or High Resistance (HR)
SGD ID	ORF	Yttrium	ORF name	ORF Name description	Description	ORF type	H. sapiensorthologs		Human disease
S000000240	YBR036C	HS	CSG2	Calcium Sensitive Growth	Endoplasmic reticulum membrane protein; required for mannosylation of inositolphosphorylceramide and for growth at high calcium concentrations; protein abundance increases in response to DNA replication stress	Verified	-	-	-
S000005977	YPL056C	HS	LCL1	Long Chronological Lifespan	Putative protein of unknown function; deletion mutant is fluconazole resistant and has long chronological lifespan	Uncharacterized	-	-	-
S000001626	YKL143W	HS	LTV1	Low Temperature Viability	Component of the GSE complex; GSE is required for proper sorting of amino acid permease Gap1p; required for ribosomal small subunit export from nucleus; required for growth at low temperature	Verified	-	-	-
S000005978	YPL057C	HS	SUR1	SUppressor of Rvs161 and rvs167 mutations	Mannosylinositol phosphorylceramide (MIPC) synthase catalytic subunit; forms a complex with regulatory subunit Csg2p; function in sphingolipid biosynthesis is overlapping with that of Csh1p; SUR1 has a paralog, CSH1, that arose from the whole genome duplication	Verified	-	-	-
S000006367	YPR163C	HS	TIF3	Translation Initiation Factor	Translation initiation factor eIF-4B; contains an RNA recognition motif and binds to single-stranded RNA; has RNA annealing activity; interacts with Rps20p at the head of the 40S ribosomal subunit and alters the structure of the mRNA entry channel	Verified	eukaryotic translation initiation factor 4B, 4H	EIF4B, EIF4H	-
S000001102	YHR060W	HS	VMA22	Vacuolar Membrane Atpase	Protein that is required for vacuolar H+-ATPase (V-ATPase) function; peripheral membrane protein; not an actual component of the V-ATPase complex; functions in the assembly of the V-ATPase; localized to the yeast endoplasmic reticulum (ER)	Verified	coiled-coil domain containing 115	CCDC115	-
S000002892	YDR484W	HS	VPS52	Vacuolar Protein Sorting	Component of the GARP (Golgi-associated retrograde protein) complex; GARP is required for the recycling of proteins from endosomes to the late Golgi, and for mitosis after DNA damage induced checkpoint arrest; involved in localization of actin and chitin; members of the GARP complex are Vps51p-Vps52p-Vps53p-Vps54p	Verified	vacuolar protein sorting 52 homolog (S. cerevisiae)	VPS52	-
S000002434	YDR027C	HS	VPS54	Vacuolar Protein Sorting	Component of the GARP (Golgi-associated retrograde protein) complex; GARP is required for the recycling of proteins from endosomes to the late Golgi, and for mitosis after DNA damage induced checkpoint arrest; potentially phosphorylated by Cdc28p; members of the GARP complex are Vps51p-Vps52p-Vps53p-Vps54p	Verified	vacuolar protein sorting 54 homolog (S. cerevisiae)	VPS54	-
S000003504	YGR272C	HS	EFG1	Exit From G1	Essential protein required for maturation of 18S rRNA; null mutant is sensitive to hydroxyurea and is delayed in recovering from alpha-factor arrest; green fluorescent protein (GFP)-fusion protein localizes to the nucleolus	Verified	-	-	-
S000004395	YLR403W	MS	SFP1	Split Finger Protein	Regulates transcription of ribosomal protein and biogenesis genes; regulates response to nutrients and stress, G2/M transitions during mitotic cell cycle and DNA-damage response, and modulates cell size; regulated by TORC1 and Mrs6p; sequence of zinc finger, ChIP localization data, and protein-binding microarray (PBM) data, and computational analyses suggest it binds DNA directly at highly active…	Verified	JAZF zinc finger 1	JAZF1	-
S000001106	YHR064C	MS	SSZ1		Hsp70 protein that interacts with Zuo1p (a DnaJ homolog); interacts with Zuo1p to form a ribosome-associated complex that binds the ribosome via the Zuo1p subunit; also involved in pleiotropic drug resistance via sequential activation of PDR1 and PDR5; binds ATP	Verified	heat shock protein 70kDa family, member 13, heat shock 70kDa protein 5 (glucose-regulated protein, 78kDa)	HSPA13, HSPA5	-
S000003392	YGR160W	MS	NSR1	NSR1	Dubious open reading frame; unlikely to encode a functional protein, based on available experimental and comparative sequence data	Dubious	calsequestrin 1 (fast-twitch, skeletal muscle), calsequestrin 2 (cardiac muscle)	CASQ1, CASQ2	MYOPATHY, VACUOLAR, WITH CASQ1 AGGREGATES; VMCQA, VENTRICULAR TACHYCARDIA, CATECHOLAMINERGIC POLYMORPHIC, 2; CPVT2
S000003724	YJL188C	MS	BUD19	BUD site selection	Dubious open reading frame; unlikely to encode a functional protein, based on available experimental and comparative sequence data; not conserved in closely related Saccharomyces species; 88% of ORF overlaps the verified gene RPL39; diploid mutant displays a weak budding pattern phenotype in a systematic assay	Dubious	-	-	-
S000000690	YCR094W	MS	CDC50	Cell Division Cycle	Endosomal protein that interacts with phospholipid flippase Drs2p; interaction with Cdc50p is essential for Drs2p catalytic activity; mutations affect cell polarity and polarized growth; similar to Lem3p; CDC50 has a paralog, YNR048W, that arose from the whole genome duplication	Verified	transmembrane protein 30A, 30B, 30C	TMEM30A, TMEM30B, TMEM30C	-
S000003191	YGL223C	MS	COG1	Conserved Oligomeric Golgi complex	Essential component of the conserved oligomeric Golgi complex; a cytosolic tethering complex (Cog1p through Cog8p) that functions in protein trafficking to mediate fusion of transport vesicles to Golgi compartments	Verified	component of oligomeric golgi complex 1	COG1	CONGENITAL DISORDER OF GLYCOSYLATION, TYPE IIg; CDG2G
S000004138	YLR148W	MS	PEP3	carboxyPEPtidase Y-deficient	Component of CORVET membrane tethering complex; vacuolar peripheral membrane protein that promotes vesicular docking/fusion reactions in conjunction with SNARE proteins, required for vacuolar biogenesis	Verified	vacuolar protein sorting 18 homolog (S. cerevisiae)	VPS18	-
S000003740	YJL204C	MS	RCY1	ReCYcling	F-box protein involved in recycling endocytosed proteins; involved in recycling plasma membrane proteins internalized by endocytosis; localized to sites of polarized growth; direct interaction with C-terminal cytoplasmic region of Drs2p plays an important role for Drs2p function in endocytic recycling pathway	Verified	exocyst complex component 5	EXOC5	-
S000001068	YHR026W	MS	VMA16	Vacuolar Membrane Atpase	Subunit c'' of the vacuolar ATPase; v-ATPase functions in acidification of the vacuole; one of three proteolipid subunits of the V0 domain	Verified	ATPase, H+ transporting, lysosomal 21kDa, V0 subunit b	ATP6V0B	-
S000001728	YKR020W	MS	VPS51	Vacuolar Protein Sorting	Component of the GARP (Golgi-associated retrograde protein) complex; GARP is required for the recycling of proteins from endosomes to the late Golgi, and for mitosis after DNA damage induced checkpoint arrest; links the (VFT/GARP) complex to the SNARE Tlg1p; members of the GARP complex are Vps51p-Vps52p-Vps53p-Vps54p	Verified	-	-	-
S000003038	YGL070C	MS	RPB9	RNA Polymerase B	RNA polymerase II subunit B12.6; contacts DNA; mutations affect transcription start site selection and fidelity of transcription	Verified	polymerase (RNA) II (DNA directed) polypeptide I, 14.5kDa	POLR2I	-
S000001153	YHR111W	MS	UBA4	UBiquitin-Activating	E1-like protein that activates Urm1p before urmylation; also acts in thiolation of the wobble base of cytoplasmic tRNAs by adenylating and then thiolating Urm1p; receives sulfur from Tum1p	Verified	molybdenum cofactor synthesis 3	MOCS3	-
S000003611	YJL075C	MS	APQ13		Dubious open reading frame; unlikely to encode a functional protein, based on available experimental and comparative sequence data; not conserved in closely related Saccharomyces species; 85% of ORF overlaps the verified gene NET1; null mutant is sensitive to sorbate	Dubious	-	-	-
S000002310	YDL151C	MS	BUD30	BUD site selection	Dubious open reading frame; unlikely to encode a functional protein, based on available experimental and comparative sequence data; not conserved in closely related Saccharomyces species; 96% of ORF overlaps the verified gene RPC53; diploid mutant displays a weak budding pattern phenotype in a systematic assay	Dubious	-	-	-
S000004216	YLR226W	MS	BUR2	Bypass UAS Requirement	Cyclin for the Sgv1p (Bur1p) protein kinase; Sgv1p and Bur2p comprise the CDK-cyclin BUR kinase complex which is involved in transcriptional regulation through its phosphorylation of the carboxy-terminal domain (CTD) of the largest subunit of RNA polymerase II (Rpo21p); BUR kinase is also involved in the recruitment of Spt6p to the CTD at the onset of transcription	Verified	-	-	-
S000004521	YML057W	MS	CMP2	CalModulin binding Protein	Calcineurin A; one isoform (the other is Cna1p) of the catalytic subunit of calcineurin, a Ca++/calmodulin-regulated protein phosphatase which regulates Crz1p (a stress-response transcription factor), the other calcineurin subunit is CNB1; regulates the function of Aly1p alpha-arrestin; CMP2 has a paralog, CNA1, that arose from the whole genome duplication	Verified	protein phosphatase 3, catalytic subunit, alpha isozyme, beta isozyme, gamma isozyme	PPP3CA, PPP3CB, PPP3CC	-
S000002319	YDL160C	MS	DHH1	DEAD box Helicase Homolog	Cytoplasmic DEAD-box helicase, stimulates mRNA decapping; coordinates distinct steps in mRNA function and decay, interacting with both decapping and deadenylase complexes; role in translational repression, mRNA decay, and possibly mRNA export; interacts and cooperates with Ngr1p to promote specific mRNA decay; ATP- and RNA-bound form promotes processing body (PB) assembly, while ATPase stimulatio…	Verified	DEAD (Asp-Glu-Ala-Asp) box helicase 6	DDX6	-
S000007587	YBL071W-A	MS	KTI11	Kluveromyces lactis Toxin Insensitive	Zn-ribbon protein that co-purifies with Dph1 and Dph2; in a complex required for synthesis of diphthamide on translation factor eEF2 and with Elongator subunits Iki3p, Elp2p, and Elp3p; involved in modification of wobble nucleosides in tRNAs; forms a stable heterodimer with Ats1p	Verified	diphthamide biosynthesis 3	DPH3	-
S000001930	YFR034C	MS	PHO4	PHOsphate metabolism	Basic helix-loop-helix (bHLH) transcription factor of the myc-family; activates transcription cooperatively with Pho2p in response to phosphate limitation; binding to 'CACGTG' motif is regulated by chromatin restriction, competitive binding of Cbf1p to the same DNA binding motif and cooperation with Pho2p; function is regulated by phosphorylation at multiple sites and by phosphate availability	Verified	basic helix-loop-helix family, member e40, e41, hes family bHLH transcription factor 1, 2, 3, 4, 5, 6, 7, hes-related family bHLH transcription factor with YRPW motif 1, 2, hes-related family bHLH transcription factor with YRPW motif-like	BHLHE40, BHLHE41, HES1, HES2, HES3, HES4, HES5, HES6, HES7, HEY1, HEY2, HEYL	SHORT SLEEPER, SPONDYLOCOSTAL DYSOSTOSIS 4, AUTOSOMAL RECESSIVE; SCDO4
S000005952	YPL031C	MS	PHO85	PHOsphate metabolism	Cyclin-dependent kinase; has ten cyclin partners; involved in regulating the cellular response to nutrient levels and environmental conditions and progression through the cell cycle; human lissencephaly-associated homolog CDK5 functionally complements null mutation	Verified	cyclin-dependent kinase 5	CDK5	LISSENCEPHALY 7 WITH CEREBELLAR HYPOPLASIA; LIS7
S000002790	YDR382W	MS	RPP2B	Ribosomal Protein P2 Beta	Ribosomal protein P2 beta; a component of the ribosomal stalk, which is involved in the interaction between translational elongation factors and the ribosome; free (non-ribosomal) P2 stimulates the phosphorylation of the eIF2 alpha subunit (Sui2p) by Gcn2p; regulates the accumulation of P1 (Rpp1Ap and Rpp1Bp) in the cytoplasm	Verified	ribosomal protein, large, P2	RPLP2	-
S000005180	YNL236W	MS	SIN4	Switch INdependent	Subunit of the RNA polymerase II mediator complex; associates with core polymerase subunits to form the RNA polymerase II holoenzyme; contributes to both postive and negative transcriptional regulation; dispensible for basal transcription	Verified	-	-	-
S000005378	YOL018C	MS	TLG2	T-snare affecting a Late Golgi compartment	Syntaxin-like t-SNARE; forms a complex with Tlg1p and Vti1p and mediates fusion of endosome-derived vesicles with the late Golgi; required along with VPS45 for an early step of the constitutive CVT pathway; interactions with Vps45 prevents Tlg2p degradation, and facilitates t-SNARE complex formation; homologous to mammalian SNARE protein syntaxin 16 (Sx16)	Verified	syntaxin 16	STX16	PSEUDOHYPOPARATHYROIDISM, TYPE IB; PHP1B
S000003337	YGR105W	MS	VMA21	Vacuolar Membrane Atpase	Integral membrane protein required for V-ATPase function; not an actual component of the vacuolar H+-ATPase (V-ATPase) complex; diverged ortholog of human XMEA (X-linked Myopathy with Excessive Autophagy); functions in the assembly of the V-ATPase; localized to the yeast endoplasmic reticulum (ER)	Verified	VMA21 vacuolar H+-ATPase homolog (S. cerevisiae)	VMA21	MYOPATHY, X-LINKED, WITH EXCESSIVE AUTOPHAGY; MEAX
S000003866	YJR105W	LS	ADO1	ADenOsine kinase	Adenosine kinase; required for the utilization of S-adenosylmethionine (AdoMet); may be involved in recycling adenosine produced through the methyl cycle	Verified	adenosine kinase	ADK	HYPERMETHIONINEMIA DUE TO ADENOSINE KINASE DEFICIENCY
S000001618	YKL135C	LS	APL2	clathrin Adaptor Protein complex Large chain	Beta-adaptin subunit of the clathrin-associated protein (AP-1) complex; binds clathrin; involved in clathrin-dependent Golgi protein sorting; protein abundance increases in response to DNA replication stress	Verified	adaptor-related protein complex 1, beta 1 subunit, adaptor-related protein complex 2, beta 1 subunit	AP1B1, AP2B1	-
S000002580	YDR173C	LS	ARG82	ARGinine requiring	Inositol polyphosphate multikinase (IPMK); sequentially phosphorylates Ins(1,4,5)P3 to form Ins(1,3,4,5,6)P5; also has diphosphoinositol polyphosphate synthase activity; regulates arginine-, phosphate-, and nitrogen-responsive genes	Verified	inositol hexakisphosphate kinase 1, 2, 3	IP6K1, IP6K2, IP6K3	-
S000003631	YJL095W	LS	BCK1	Bypass of C Kinase	MAPKKK acting in the protein kinase C signaling pathway; the kinase C signaling pathway controls cell integrity; upon activation by Pkc1p phosphorylates downstream kinases Mkk1p and Mkk2p; MAPKKK is an acronym for mitogen-activated protein (MAP) kinase kinase kinase	Verified	-	-	-
S000004052	YLR062C	LS	BUD28	BUD site selection	Dubious open reading frame; unlikely to encode a functional protein, based on available experimental and comparative sequence data; not conserved in closely related Saccharomyces species; 98% of ORF overlaps the verified gene RPL22A; diploid mutant displays a weak budding pattern phenotype in a systematic assay	Dubious	-	-	-
S000000659	YCR063W	LS	BUD31	BUD site selection	Component of the SF3b subcomplex of the U2 snRNP; increases efficiency of first and second step pre-mRNA splicing; diploid mutants display a random budding pattern instead of the wild-type bipolar pattern; facilitates passage through G1/S Start, but is not required for G2/M transition or exit from mitosis	Verified	BUD31 homolog	BUD31	-
S000001732	YKR024C	LS	DBP7	Dead Box Protein	Putative ATP-dependent RNA helicase of the DEAD-box family; involved in ribosomal biogenesis; required at post-transcriptional step for efficient retrotransposition; essential for growth under anaerobic conditions	Verified	-	-	-
S000005548	YOR022C	LS	DDL1	DDHD Domain-containing Lipase	DDHD domain-containing phospholipase A1; mitochondrial matrix enzyme with sn-1-specific activity, hydrolyzing cardiolipin, PE, PC, PG and PA; implicated in remodeling of mitochondrial phospholipids; antagonistically regulated by Aft1p and Aft2p; in humans, mutations in DDHD1 and DDHD2 genes cause specific types of hereditary spastic paraplegia, while DDL1-defective yeast share similar phenotypes …	Verified	DDHD domain containing 1, 2	DDHD1, DDHD2	SPASTIC PARAPLEGIA 28, AUTOSOMAL RECESSIVE; SPG28, SPASTIC PARAPLEGIA 54, AUTOSOMAL RECESSIVE; SPG54
S000001659	YKL176C	LS	LST4	Lethal with Sec Thirteen	Subunit of the Lst4p-Lst7p GTPase activating protein complex for Gtr2p; stimulates the GTPase activity of Rag family GTPase Gtr2p, within the context of the Gtr1p-Gtr2p heterodimer, after amino acid stimulation; required for activation of TORC1 in response to amino acid stimulation; recruited to the vacuolar membrane during amino acid starvation and released from the membrane by TORC1; required f…	Verified	-	-	-
S000000486	YBR282W	LS	MRPL27	Mitochondrial Ribosomal Protein, Large subunit	Mitochondrial ribosomal protein of the large subunit; homolog of human Bcl-2 interacting protein BMRP	Verified	mitochondrial ribosomal protein L41	MRPL41	-
S000003026	YGL058W	LS	RAD6	RADiation sensitive	Ubiquitin-conjugating enzyme (E2); involved in postreplication repair as a heterodimer with Rad18p, regulation of K63 polyubiquitination in response to oxidative stress, DSBR and checkpoint control as a heterodimer with Bre1p, ubiquitin-mediated N-end rule protein degradation as a heterodimer with Ubr1p, ERAD with Ubr1p in the absence of canonical ER membrane ligases, and Rpn4p turnover as part o…	Verified	ubiquitin-conjugating enzyme E2A, E2B	UBE2A, UBE2B	MENTAL RETARDATION, X-LINKED, SYNDROMIC, NASCIMENTO TYPE; MRXSN
S000000971	YER169W	LS	RPH1	Regulator of PHR1	JmjC domain-containing histone demethylase; targets tri- and dimethylated H3K36; associates with actively transcribed regions and promotes elongation; repressor of autophagy-related genes in nutrient-replete conditions; damage-responsive repressor of PHR1; phosphorylated by the Rad53p-dependent DNA damage checkpoint pathway and by a Rim1p-mediated event during starvation; target of stress-induced…	Verified	lysine (K)-specific demethylase 4A, 4B, 4C, 4D, 4E	KDM4A, KDM4B, KDM4C, KDM4D, KDM4E	-
S000004751	YMR143W	LS	RPS16A	Ribosomal Protein of the Small subunit	Protein component of the small (40S) ribosomal subunit; homologous to mammalian ribosomal protein S16 and bacterial S9; RPS16A has a paralog, RPS16B, that arose from the whole genome duplication	Verified	ribosomal protein S16	RPS16	-
S000005246	YNL302C	LS	RPS19B	Ribosomal Protein of the Small subunit	Protein component of the small (40S) ribosomal subunit; required for assembly and maturation of pre-40 S particles; homologous to mammalian ribosomal protein S19, no bacterial homolog; mutations in human RPS19 are associated with Diamond Blackfan anemia; RPS19B has a paralog, RPS19A, that arose from the whole genome duplication	Verified	ribosomal protein S19	RPS19	DIAMOND-BLACKFAN ANEMIA 1; DBA1
S000001092	YHR050W	LS	SMF2	Suppressor of Mitochondria import Function	Divalent metal ion transporter involved in manganese homeostasis; has broad specificity for di-valent and tri-valent metals; post-translationally regulated by levels of metal ions; member of the Nramp family of metal transport proteins	Verified	solute carrier family 11 (proton-coupled divalent metal ion transporter), member 1	SLC11A1	MYCOBACTERIUM TUBERCULOSIS, SUSCEPTIBILITY TO MYCOBACTERIUM TUBERCULOSIS, PROTECTION AGAINST, INCLUDED, BURULI ULCER, SUSCEPTIBILITY TO
S000003252	YGR020C	LS	VMA7	Vacuolar Membrane Atpase	Subunit F of the V1 peripheral membrane domain of V-ATPase; part of the electrogenic proton pump found throughout the endomembrane system; required for the V1 domain to assemble onto the vacuolar membrane; the V1 peripheral membrane domain of vacuolar H+-ATPase (V-ATPase) has eight subunits	Verified	ATPase, H+ transporting, lysosomal 14kDa, V1 subunit F	ATP6V1F	-
S000001709	YKR001C	LS	VPS1	Vacuolar Protein Sorting	Dynamin-like GTPase required for vacuolar sorting; also involved in actin cytoskeleton organization, endocytosis, late Golgi-retention of some proteins, regulation of peroxisome biogenesis	Verified	dynamin 1, dynamin 1-like, dynamin 2, dynamin 3, optic atrophy 1 (autosomal dominant)	DNM1, DNM1L, DNM2, DNM3, OPA1	EPILEPTIC ENCEPHALOPATHY, EARLY INFANTILE, 31; EIEE31, ENCEPHALOPATHY, LETHAL, DUE TO DEFECTIVE MITOCHONDRIAL AND PEROXISOMAL FISSION; EMPF, MYOPATHY, CENTRONUCLEAR, 1; CNM1, CHARCOT-MARIE-TOOTH DISEASE, DOMINANT INTERMEDIATE B; CMTDIB, LETHAL CONGENITAL CONTRACTURE SYNDROME 5; LCCS5, OPTIC ATROPHY 1; OPA1, GLAUCOMA, NORMAL TENSION, SUSCEPTIBILITY TO, OPTIC ATROPHY WITH OR WITHOUT DEAFNESS, OPHTH…
S000002780	YDR372C	LS	VPS74	Vacuolar Protein Sorting	Golgi phosphatidylinositol-4-kinase effector and PtdIns4P sensor; interacts with the cytosolic domains of cis and medial glycosyltransferases, and in the PtdIns4P-bound state mediates the targeting of these enzymes to the Golgi; interacts with the catalytic domain of Sac1p, the major cellular PtdIns4P phosphatase, to direct dephosphosphorylation of the Golgi pool of PtdIns4P; tetramerization requ…	Verified	golgi phosphoprotein 3 (coat-protein), golgi phosphoprotein 3-like	GOLPH3, GOLPH3L	-
S000002852	YDR444W	LS	YDR444W	Putative hydrolase acting on ester bonds	Putative hydrolase acting on ester bonds	Uncharacterized	-	-	-
S000004522	YML058C-A	LS	CMP2	overlaps the verified gene CMP2/YML057W	Dubious open reading frame; unlikely to encode a functional protein, based on available experimental and comparative sequence data; overlaps the verified gene CMP2/YML057W	Dubious	-	-	-
S000005179	YNL235C	LS	SIN4	overlaps the verified ORF SIN4/YNL236W, a subunit of the mediator complex	Dubious open reading frame; unlikely to encode a functional protein, based on available experimental and comparative sequence data; partially overlaps the verified ORF SIN4/YNL236W, a subunit of the mediator complex	Dubious	-	-	-
S000004366	YLR374C	LS	STP3	partially overlaps the uncharacterized ORF STP3/YLR375W	Dubious open reading frame; unlikely to encode a functional protein, based on available experimental and comparative sequence data; partially overlaps the uncharacterized ORF STP3/YLR375W	Dubious	-	-	-
S000000513	YCL007C	LS	VMA9	VMA9	Dubious open reading frame; unlikely to encode a functional protein, based on available experimental and comparative sequence data; overlaps verified ORF YCL005W-A; mutations in YCL007C were thought to confer sensitivity to calcofluor white, but this phenotype was later shown to be due to the defect in YCL005W-A	Dubious	-	-	-
S000000289	YBR085W	LR	AAC3	ADP/ATP Carrier	Mitochondrial inner membrane ADP/ATP translocator; exchanges cytosolic ADP for mitochondrially synthesized ATP; expressed under anaerobic conditions; similar to Aac1p; has roles in maintenance of viability and in respiration; AAC3 has a paralog, PET9, that arose from the whole genome duplication	Verified	solute carrier family 25 (mitochondrial carrier; adenine nucleotide translocator), member 4, 6	SLC25A4, SLC25A6	MITOCHONDRIAL DNA DEPLETION SYNDROME 12 (CARDIOMYOPATHIC TYPE); MTDPS12, PROGRESSIVE EXTERNAL OPHTHALMOPLEGIA WITH MITOCHONDRIAL DNA DELETIONS, AUTOSOMAL DOMINANT 2; PEOA2
S000003667	YJL131C	LR	AIM23	Altered Inheritance rate of Mitochondria	Mitochondrial translation initiation factor 3 (IF3, mIF3); evolutionarily conserved; binds to E. coli ribosomes in vitro; null mutant displays severe respiratory growth defect and elevated frequency of mitochondrial genome loss	Verified	-	-	-
S000004362	YLR370C	LR	ARC18	ARp2/3 Complex subunit	Subunit of the ARP2/3 complex; ARP2/3 is required for the motility and integrity of cortical actin patches	Verified	actin related protein 2/3 complex subunit 3	ARPC3	-
S000003329	YGR097W	LR	ASK10	Activator of SKn7	Regulator of the Fps1p glycerol channel; under nonstress conditions, binds to Fps1p to positively regulate glycerol transport; under osmotic stress, multiple phosphorylation by Hog1p causes Ask10p to dissociate from Fps1p; forms homodimers and heterodimerizes with paralog Rgc1p; phosphorylated in response to oxidative stress; has a role in destruction of Ssn8p; associates with RNA polymerase II h…	Verified	-	-	-
S000004303	YLR312C	LR	ATG39	AuTophaGy related	Autophagy receptor with a role in degradation of the ER and nucleus; involved specifically in autophagy of perinuclear endoplasmic reticulum in response to nitrogen starvation or rapamycin treatment; localizes to the perinuclear ER	Verified	-	-	-
S000001499	YKL016C	LR	ATP7	ATP synthase	Subunit d of the stator stalk of mitochondrial F1F0 ATP synthase; F1F0 ATP synthase is a large, evolutionarily conserved enzyme complex required for ATP synthesis	Verified	-	-	-
S000004584	YML116W	LR	ATR1	AminoTriazole Resistance	Multidrug efflux pump of the major facilitator superfamily; required for resistance to aminotriazole and 4-nitroquinoline-N-oxide; ATR1 has a paralog, YMR279C, that arose from the whole genome duplication; protein abundance increases in response to DNA replication stress	Verified	-	-	-
S000000018	YAL020C	LR	ATS1	Alpha Tubulin Suppressor	Protein required for modification of wobble nucleosides in tRNA; acts with Elongator complex, Kti11p, and Kti12p; has a potential role in regulatory interactions between microtubules and the cell cycle; forms a stable heterodimer with Kti11p	Verified	-	-	-
S000000404	YBR200W	LR	BEM1	Bud EMergence	Protein containing SH3-domains; involved in establishing cell polarity and morphogenesis; functions as a scaffold protein for complexes that include Cdc24p, Ste5p, Ste20p, and Rsr1p	Verified	-	-	-
S000000957	YER155C	LR	BEM2	Bud EMergence	Rho GTPase activating protein (RhoGAP); involved in the control of cytoskeleton organization and cellular morphogenesis; required for bud emergence; potential GAP for Rho4p	Verified	Rho GTPase activating protein 35, chimerin 1, 2, Rac GTPase activating protein 1	ARHGAP35, CHN1, CHN2, RACGAP1	DUANE RETRACTION SYNDROME 2; DURS2
S000004400	YLR408C	LR	BLS1	BLoS1-homologue	Subunit of the BLOC-1 complex involved in endosomal maturation; green fluorescent protein (GFP)-fusion protein localizes to the endosome; YLR408C is not an essential gene	Verified	-	-	-
S000002975	YGL007W	LR	BRP1		Putative protein of unknown function; conserved among S. cerevisiae strains; located in the upstream region of PMA1; deletion leads to polyamine resistance due to downregulation of PMA1	Uncharacterized	-	-	-
S000001869	YFL025C	LR	BST1	Bypass of Sec Thirteen	GPI inositol deacylase of the endoplasmic reticulum (ER); negatively regulates COPII vesicle formation; prevents production of vesicles with defective subunits; required for proper discrimination between resident ER proteins and Golgi-bound cargo molecules; functional ortholog of human PGAP1, mutation of which is associated with intellectual disability and encephalopathy	Verified	post-GPI attachment to proteins 1	PGAP1	MENTAL RETARDATION, AUTOSOMAL RECESSIVE 42; MRT42
S000005552	YOR026W	LR	BUB3	Budding Uninhibited by Benzimidazole	Kinetochore checkpoint WD40 repeat protein; localizes to kinetochores during prophase and metaphase, delays anaphase in the presence of unattached kinetochores; forms complexes with Mad1p-Bub1p and with Cdc20p, binds Mad2p and Mad3p; functions at kinetochore to activate APC/C-Cdc20p for normal mitotic progression	Verified	BUB3 mitotic checkpoint protein	BUB3	-
S000004888	YMR275C	LR	BUL1	Binds Ubiquitin Ligase	Ubiquitin-binding component of the Rsp5p E3-ubiquitin ligase complex; disruption causes temperature-sensitive growth, overexpression causes missorting of amino acid permeases; BUL1 has a paralog, BUL2, that arose from the whole genome duplication	Verified	-	-	-
S000004579	YML111W	LR	BUL2	Binds Ubiquitin Ligase	Component of the Rsp5p E3-ubiquitin ligase complex; involved in intracellular amino acid permease sorting, functions in heat shock element mediated gene expression, essential for growth in stress conditions; BUL2 has a paralog, BUL1, that arose from the whole genome duplication	Verified	-	-	-
S000000054	YAL058W	LR	CNE1	CalNExin and calreticulin homolog	Calnexin; integral membrane ER chaperone involved in folding and quality control of glycoproteins; chaperone activity is inhibited by Mpd1p, with which Cne1p interacts; 24% identical to mammalian calnexin; Ca+ binding not yet shown in yeast	Verified	calnexin, calmegin	CANX, CLGN	-
S000001419	YIL157C	LR	COA1	Cytochrome Oxidase Assembly	Mitochondrial inner membrane protein; required for assembly of the cytochrome c oxidase complex (complex IV); interacts with complex IV assembly factor Shy1p during the early stages of assembly	Verified	-	-	-
S000005456	YOL096C	LR	COQ3	COenzyme Q	O-methyltransferase; catalyzes two different O-methylation steps in ubiquinone (Coenzyme Q) biosynthesis; component of a mitochondrial ubiquinone-synthesizing complex; phosphoprotein	Verified	arsenite methyltransferase, coenzyme Q5, methyltransferase, Williams Beuren syndrome chromosome region 27	AS3MT, COQ5, WBSCR27	-
S000004206	YLR216C	LR	CPR6	Cyclosporin-sensitive Proline Rotamase	Peptidyl-prolyl cis-trans isomerase (cyclophilin); catalyzes the cis-trans isomerization of peptide bonds N-terminal to proline residues; plays a role in determining prion variants; binds to Hsp82p and contributes to chaperone activity; protein abundance increases in response to DNA replication stress	Verified	peptidylprolyl isomerase G (cyclophilin G)	PPIG	-
S000004077	YLR087C	LR	CSF1	Cold Sensitive for Fermentation	Protein required for fermentation at low temperature; plays a role in the maturation of secretory proteins; the authentic, non-tagged protein is detected in highly purified mitochondria in high-throughput studies	Verified	-	-	-
S000004373	YLR381W	LR	CTF3	Chromosome Transmission Fidelity	Outer kinetochore protein that forms a complex with Mcm16p and Mcm22p; may bind the kinetochore to spindle microtubules; required for the spindle assembly checkpoint; orthologous to human centromere constitutive-associated network (CCAN) subunit CENP-I and fission yeast mis6	Verified	centromere protein I, zinc finger CCHC-type and RNA binding motif 1	CENPI, ZCRB1	-
S000003459	YGR227W	LR	DIE2	Derepression of ITR1 Expression	Dolichyl-phosphoglucose-dependent alpha-1,2-glucosyltransferase; located in the ER; functions in pathway that synthesizes the dolichol-linked oligosaccharide precursor for N-linked protein glycosylation; has a role in regulation of ITR1 and INO1; human homolog ALG10B can complement yeast die2 null mutant	Verified	ALG10, alpha-1,2-glucosyltransferase	ALG10	LONG QT SYNDROME 2; LQT2 LONG QT SYNDROME 2, ACQUIRED, SUSCEPTIBILITY TO, INCLUDED
S000004073	YLR083C	LR	EMP70		Protein with a role in cellular adhesion and filamentous growth; also endosome-to-vacuole sorting; similar to Tmn3p; member of Transmembrane Nine family of proteins with 9 transmembrane segments; EMP70 has a paralog, TMN2, that arose from the whole genome duplication	Verified	-	-	-
S000004196	YLR206W	LR	ENT2	Epsin N-Terminal homology	Epsin-like protein required for endocytosis and actin patch assembly; functionally redundant with Ent1p; contains clathrin-binding motif at C-terminus; ENT2 has a paralog, ENT1, that arose from the whole genome duplication	Verified	epsin 1, 2, 3	EPN1, EPN2, EPN3	-
S000000049	YAL053W	LR	FLC2	FLavin Carrier	Putative calcium channel involved in calcium release under hypotonic stress; required for uptake of FAD into endoplasmic reticulum; involved in cell wall maintenance; FLC2 has a paralog, YOR365C, that arose from the whole genome duplication	Verified	-	-	-
S000001396	YIL134W	LR	FLX1	FLavin eXchange	Mitochondrial flavin adenine dinucleotide transporter; FAD is a synthesis product of riboflavin; human homolog SLC25A32 is implicated in multiple acyl-CoA dehydrogenase deficiency (MADD) or glutaric aciduria type II (GAII), and can complement yeast null mutant	Verified	solute carrier family 25 (mitochondrial folate carrier), member 32	SLC25A32	-
S000005330	YNR047W	LR	FPK1	FliPase Kinase 1	Ser/Thr protein kinase; phosphorylates several aminophospholipid translocase family members, regulating phospholipid translocation and membrane asymmetry; phosphorylates and inhibits upstream inhibitory kinase, Ypk1p; localizes to the cytoplasm, early endosome/TGN compartments and thplasma membrane; localizes to the shmoo tip where it has a redundant role in the cellular response to mating pherom…	Verified	-	-	-
S000001359	YIL097W	LR	FYV10	Function required for Yeast Viability	Subunit of GID complex; involved in proteasome-dependent catabolite inactivation of gluconeogenic enzymes FBPase, PEPCK, and c-MDH; forms dimer with Rmd5p that is then recruited to GID Complex by Gid8p; contains a degenerate RING finger motif needed for GID complex ubiquitin ligase activity in vivo, as well as CTLH and CRA domains; plays role in anti-apoptosis; required for survival upon exposure…	Verified	macrophage erythroblast attacher	MAEA	-
S000004058	YLR068W	LR	FYV7	Function required for Yeast Viability	Essential protein required for maturation of 18S rRNA; required for survival upon exposure to K1 killer toxin	Verified	-	-	-
S000002258	YDL100C	LR	GET3	Guided Entry of Tail-anchored proteins	Guanine nucleotide exchange factor for Gpa1p; amplifies G protein signaling; functions as a chaperone under ATP-depleted oxidative stress conditions; subunit of GET complex, involved in ATP dependent Golgi to ER trafficking and insertion of tail-anchored (TA) proteins into ER membrane under non-stress conditions; binds as dimer to transmembrane domain (TMD) cargo, shielding TMDs from aqueous solv…	Verified	arsA arsenite transporter, ATP-binding, homolog 1 (bacterial)	ASNA1	-
S000000976	YER174C	LR	GRX4	GlutaRedoXin	Glutathione-dependent oxidoreductase; hydroperoxide and superoxide-radical responsive; monothiol glutaredoxin subfamily member along with Grx3p and Grx5p; protects cells from oxidative damage; with Grx3p, binds to Aft1p in iron-replete conditions, promoting its dissociation from promoters; mutant has increased aneuploidy tolerance; transcription regulated by Yap5p; GRX4 has a paralog, GRX3, that …	Verified	glutaredoxin 3	GLRX3	-
S000003816	YJR055W	LR	HIT1	HIgh Temperature growth	Protein involved in C/D snoRNP assembly; regulates abundance of Rsa1p; required for growth at high temperature; similar to human ZNHIT3	Verified	zinc finger, HIT-type containing 3	ZNHIT3	-
S000005373	YOL013C	LR	HRD1	HMG-coA Reductase Degradation	Ubiquitin-protein ligase involved in ER-associated degradation (ERAD) of misfolded proteins; upon autoubiquitination triggers retrotranslocation of misfolded proteins to cytosol for degradation; genetically linked to the unfolded protein response (UPR); regulated through association with Hrd3p; contains an H2 ring finger; likely plays a general role in targeting proteins that persistently associa…	Verified	autocrine motility factor receptor, E3 ubiquitin protein ligase	AMFR	-
S000001584	YKL101W	LR	HSL1	Histone Synthetic Lethal	Nim1p-related protein kinase; septin-binding kinase that localizes to the bud neck septin ring and regulates the morphogenesis checkpoint; phosphorylates Hsl7p and cooperates with Elm1p to recruit Hsl7p to the mother-bud neck, as a prerequisite for the subsequent recruitment, phosphorylation, and degradation of Swe1p; autophosphorylation enhances interactions with Hsl7p	Verified	BR serine/threonine kinase 1, 2	BRSK1, BRSK2	-
S000003222	YGL253W	LR	HXK2	HeXoKinase	Hexokinase isoenzyme 2; phosphorylates glucose in cytosol; predominant hexokinase during growth on glucose; represses expression of HXK1, GLK1, induces expression of its own gene; antiapoptotic; phosphorylation/dephosphorylation at Ser14 by kinase Snf1p, phosphatase Glc7p-Reg1p regulates nucleocytoplasmic shuttling of Hxk2p; functions downstream of Sit4p in control of cell cycle, mitochondrial fu…	Verified	glucokinase (hexokinase 4), hexokinase 1, 2, 3 (white cell)	GCK, HK1, HK2, HK3	HYPERINSULINEMIC HYPOGLYCEMIA, FAMILIAL, 3; HHF3, DIABETES MELLITUS, NONINSULIN-DEPENDENT; NIDDM, MATURITY-ONSET DIABETES OF THE YOUNG, TYPE 2; MODY2, DIABETES MELLITUS, PERMANENT NEONATAL; PNDM, NEUROPATHY, HEREDITARY MOTOR AND SENSORY, RUSSE TYPE; HMSNR, HEMOLYTIC ANEMIA, NONSPHEROCYTIC, DUE TO HEXOKINASE DEFICIENCY, ,
S000004982	YNL037C	LR	IDH1	Isocitrate DeHydrogenase	Subunit of mitochondrial NAD(+)-dependent isocitrate dehydrogenase; complex catalyzes the oxidation of isocitrate to alpha-ketoglutarate in the TCA cycle	Verified	isocitrate dehydrogenase 3 (NAD+) beta	IDH3B	RETINITIS PIGMENTOSA 46; RP46
S000000071	YAR018C	LR	KIN3	protein KINase	Nonessential serine/threonine protein kinase; possible role in DNA damage response; influences tolerance to high levels of ethanol	Verified	NIMA-related kinase 2, 3, 9	NEK2, NEK3, NEK9	RETINITIS PIGMENTOSA 67; RP67
S000003047	YGL079W	LR	KXD1	KxDL homologue	Subunit of the BLOC-1 complex involved in endosomal maturation; null mutant is sensitive to drug inducing secretion of vacuolar cargo; GFP-fusion protein localizes to the endosome	Verified	-	-	-
S000005267	YNL323W	LR	LEM3	Ligand-Effect Modulator	Membrane protein of the plasma membrane and ER; interacts specifically in vivo with the phospholipid translocase (flippase) Dnf1p; involved in translocation of phospholipids and alkylphosphocholine drugs across the plasma membrane; null mutant requires tryptophan due to mislocalization of tryptophan permease Tat2p	Verified	transmembrane protein 30A, 30B, 30C	TMEM30A, TMEM30B, TMEM30C	-
S000003660	YJL124C	LR	LSM1	Like SM	Lsm (Like Sm) protein; forms heteroheptameric complex (with Lsm2p, Lsm3p, Lsm4p, Lsm5p, Lsm6p, and Lsm7p) involved in degradation of cytoplasmic mRNAs; also enters the nucleus and positively regulates transcription initiation; unlike most Sm-like proteins, Lsm1p requires both its SM-domain and C-terminal domain for RNA-binding; binds to mRNAs under glucose starvation, most often in the 3' UTR; fo…	Verified	LSM1 homolog, mRNA degradation associated	LSM1	-
S000003521	YGR289C	LR	MAL11	MALtose fermentation	High-affinity maltose transporter (alpha-glucoside transporter); inducible; encoded in the MAL1 complex locus; broad substrate specificity that includes maltotriose; required for isomaltose utilization	Verified	-	-	-
S000001390	YIL128W	LR	MET18	METhionine requiring	Component of cytosolic iron-sulfur protein assembly (CIA) machinery; acts at a late step of Fe-S cluster assembly; forms the CIA targeting complex with Cia1p and Cia2p that directs Fe-S cluster incorporation into a subset of proteins involved in methionine biosynthesis, DNA replication and repair, transcription, and telomere maintenance; ortholog of human MMS19	Verified	MMS19 homolog, cytosolic iron-sulfur assembly component	MMS19	-
S000002869	YDR461W	LR	MFA1	Mating Factor A	Mating pheromone a-factor; made by a cells; interacts with alpha cells to induce cell cycle arrest and other responses leading to mating; biogenesis involves C-terminal modification, N-terminal proteolysis, and export; also encoded by MFA2	Verified	-	-	-
S000005676	YOR150W	LR	MRPL23	Mitochondrial Ribosomal Protein, Large subunit	Mitochondrial ribosomal protein of the large subunit; localizes to vacuole in response to H2O2	Verified	mitochondrial ribosomal protein L13	MRPL13	-
S000002870	YDR462W	LR	MRPL28	Mitochondrial Ribosomal Protein, Large subunit	Mitochondrial ribosomal protein of the large subunit; protein abundance increases in response to DNA replication stress	Verified	mitochondrial ribosomal protein L40	MRPL40	-
S000003632	YJL096W	LR	MRPL49	Mitochondrial Ribosomal Protein, Large subunit	Mitochondrial ribosomal protein of the large subunit	Verified	mitochondrial ribosomal protein L21	MRPL21	-
S000003438	YGR206W	LR	MVB12	MultiVesicular Body sorting factor of 12 kilodaltons	ESCRT-I subunit required to stabilize ESCRT-I core complex oligomers; the ESCRT-I core complex (Stp22p, Vps28p, Srn2p) is involved in ubiquitin-dependent sorting of proteins into the endosome; deletion mutant is sensitive to rapamycin and nystatin	Verified	-	-	-
S000002569	YDR162C	LR	NBP2	Nap1 Binding Protein	Protein involved in the HOG (high osmolarity glycerol) pathway; negatively regulates Hog1p by recruitment of phosphatase Ptc1p the Pbs2p-Hog1p complex; interacts with Bck1p and down regulates the cell wall integrity pathway; found in the nucleus and cytoplasm, contains an SH3 domain and a Ptc1p binding domain (PBM)	Verified	-	-	-
S000002864	YDR456W	LR	NHX1	Na+/H+ eXchanger	Na+/H+ and K+/H+ exchanger; required for intracellular sequestration of Na+ and K+; located in the vacuole and late endosome compartments; required for osmotolerance to acute hypertonic shock and for vacuolar fusion; ortholog of human NHE9, which is linked to autism	Verified	solute carrier family 9, subfamily A (NHE1, cation proton antiporter 1, 2, 3, 4, 5, 6, 7, 8, 9)	SLC9A1, SLC9A2, SLC9A3, SLC9A4, SLC9A5, SLC9A6, SLC9A7, SLC9A8, SLC9A9	LICHTENSTEIN-KNORR SYNDROME; LIKNS, MENTAL RETARDATION, X-LINKED, SYNDROMIC, CHRISTIANSON TYPE; MRXSCH, AUTISM, SUSCEPTIBILITY TO, 16; AUTS16
S000002840	YDR432W	LR	NPL3	Nuclear Protein Localization	RNA-binding protein; promotes elongation, regulates termination, and carries poly(A) mRNA from nucleus to cytoplasm; represses translation initiation by binding eIF4G; required for pre-mRNA splicing; interacts with E3 ubiquitin ligase Bre1p, linking histone ubiquitination to mRNA processing; may have role in telomere maintenance; dissociation from mRNAs promoted by Mtr10p; phosphorylated by Sky1p…	Verified	-	-	-
S000000788	YEL062W	LR	NPR2	Nitrogen Permease Regulator	Subunit of the Iml1p/SEACIT complex; SEACIT (Iml1p-Npr2p-Npr3p) is a subcomplex of the SEA complex, a coatomer-related complex that associates dynamically with the vacuole; Npr2p may have a structural or regulatory role, supporting Iml1p function as a GAP for the Rag family GTPase Gtr1p, and resulting in inhibition of TORC1 signaling in response to amino acid deprivation; SEACIT is required for n…	Verified	NPR2-like, GATOR1 complex subunit	NPRL2	-
S000001015	YHL023C	LR	NPR3	Nitrogen Permease Regulator	Subunit of the Iml1p/SEACIT complex; SEACIT (Iml1p-Npr2p-Npr3p) is a subcomplex of SEAC, a coatomer-related complex that associates dynamically with the vacuole; Npr3p may have a structural or regulatory role, supporting Iml1p function as a GAP for the Rag family GTPase Gtr1p, and leading to inhibition of TORC1 signaling in response to amino acid deprivation; SEACIT is required for non-nitrogen-s…	Verified	NPR3-like, GATOR1 complex subunit	NPRL3	-
S000002391	YDL232W	LR	OST4	OligoSaccharylTransferase	Subunit of the oligosaccharyltransferase complex of the ER lumen; complex catalyzes protein asparagine-linked glycosylation; type I membrane protein required for incorporation of Ost3p or Ost6p into the OST complex	Verified	-	-	-
S000000483	YBR279W	LR	PAF1	RNA Polymerase II Associated Factor	Component of the Paf1p complex involved in transcription elongation; binds to and modulates the activity of RNA polymerases I and II; required for expression of a subset of genes, including cell cycle-regulated genes; involved in SER3 repression by helping to maintain SRG1 transcription-dependent nucleosome occupancy; homolog of human PD2/hPAF1	Verified	PAF1 homolog, Paf1/RNA polymerase II complex component	PAF1	-
S000000073	YAR020C	LR	PAU7	seriPAUperin family	Member of the seripauperin multigene family; active during alcoholic fermentation, regulated by anaerobiosis, inhibited by oxygen, repressed by heme	Verified	-	-	-
S000004844	YMR231W	LR	PEP5	carboxyPEPtidase Y-deficient	Histone E3 ligase, component of CORVET membrane tethering complex; peripheral vacuolar membrane protein required for protein trafficking and vacuole biogenesis; interacts with Pep7p; involved in ubiquitination and degradation of excess histones	Verified	vacuolar protein sorting 11 homolog (S. cerevisiae)	VPS11	-
S000002164	YDL006W	LR	PTC1	Phosphatase type Two C	Type 2C protein phosphatase (PP2C); dephosphorylates Hog1p, inactivating osmosensing MAPK cascade; involved in Fus3p activation during pheromone response; deletion affects precursor tRNA splicing, mitochondrial inheritance, and sporulation	Verified	protein phosphatase, Mg2+/Mn2+ dependent, 1D	PPM1D	BREAST CANCER
S000005734	YOR208W	LR	PTP2	Protein Tyrosine Phosphatase	Nuclear phosphotyrosine-specific phosphatase involved in osmosensing; involved in the inactivation of mitogen-activated protein kinase (MAPK) during osmolarity sensing; dephosporylates Hog1p MAPK and regulates its localization; with Msg5p co-regulates the calcium signaling pathway	Verified	protein tyrosine phosphatase, non-receptor type 1, 2, 3, 4 (megakaryocyte), 6, 11, 12, 13 (APO-1/CD95 (Fas)-associated phosphatase), 14, 18 (brain-derived), 20, 21, 22 (lymphoid), protein tyrosine phosphatase, receptor type C, D, F, G, H, K, M, N(polypeptide 2), S, T, U, Z (polypeptide 1)	PTPN1, PTPN11, PTPN12, PTPN13, PTPN14, PTPN18, PTPN2, PTPN20, PTPN21, PTPN22, PTPN3, PTPN4, PTPN6, PTPRC, PTPRD, PTPRF, PTPRG, PTPRH, PTPRK, PTPRM, PTPRN, PTPRN2, PTPRS, PTPRT, PTPRU, PTPRZ1	DIABETES MELLITUS, NONINSULIN-DEPENDENT; NIDDM, NOONAN SYNDROME 1; NS1, LEOPARD SYNDROME 1; LPRD1, JUVENILE MYELOMONOCYTIC LEUKEMIA; JMML, METACHONDROMATOSIS; METCDS, COLORECTAL CANCER; CRC, , CHOANAL ATRESIA AND LYMPHEDEMA, DIABETES MELLITUS, INSULIN-DEPENDENT; IDDM, RHEUMATOID ARTHRITIS; RA, SYSTEMIC LUPUS ERYTHEMATOSUS; SLE EXCESS LYMPHOCYTE LOW MOLECULAR WEIGHT DNA, INCLUDED, HEPATITIS C VIRU…
S000003126	YGL158W	LR	RCK1	Radiation sensitivity Complementing Kinase	Protein kinase involved in oxidative stress response; promotes pseudohyphal growth via activation of Ubp3p phosphorylation; identified as suppressor of S. pombe cell cycle checkpoint mutations; RCK1 has a paralog, RCK2, that arose from the whole genome duplication	Verified	doublecortin-like kinase 1, 2	DCLK1, DCLK2	-
S000005746	YOR220W	LR	RCN2	Regulator of CalciNeurin	Protein of unknown function; green fluorescent protein (GFP)-fusion protein localizes to the cytoplasm; phosphorylated in response to alpha factor; protein abundance increases in response to DNA replication stress	Verified	-	-	-
S000005801	YOR275C	LR	RIM20	Regulator of IME2	Protein involved in proteolytic activation of Rim101p; part of response to alkaline pH; PalA/AIP1/Alix family member; interaction with the ESCRT-III subunit Snf7p suggests a relationship between pH response and multivesicular body formation	Verified	programmed cell death 6 interacting protein	PDCD6IP	-
S000006222	YPR018W	LR	RLF2	Rap1 protein Localization Factor	Largest subunit (p90) of the Chromatin Assembly Complex (CAF-1); chromatin assembly by CAF-1 is important for multiple processes including silencing at telomeres, mating type loci, and rDNA; maintenance of kinetochore structure; deactivation of the DNA damage checkpoint after DNA repair; chromatin dynamics during transcription; and repression of divergent noncoding transcription	Verified	chromatin assembly factor 1, subunit A (p150)	CHAF1A	-
S000003276	YGR044C	LR	RME1	Regulator of MEiosis	Zinc finger protein involved in control of meiosis; prevents meiosis by repressing IME1 expression and promotes mitosis by activating CLN2 expression; directly repressed by a1-alpha2 regulator; mediates cell type control of sporulation; relocalizes from nucleus to cytoplasm upon DNA replication stress	Verified	-	-	-
S000004363	YLR371W	LR	ROM2	RhO1 Multicopy suppressor	Guanine nucleotide exchange factor (GEF) for Rho1p and Rho2p; mutations are synthetically lethal with mutations in rom1, which also encodes a GEF; Rom2p localization to the bud surface is dependent on Ack1p; ROM2 has a paralog, ROM1, that arose from the whole genome duplication	Verified	-	-	-
S000002908	YDR500C	LR	RPL37B	Ribosomal Protein of the Large subunit	Ribosomal 60S subunit protein L37B; required for processing of 27SB pre-rRNA and formation of stable 66S assembly intermediates; protein abundance increases in response to DNA replication stress; homologous to mammalian ribosomal protein L37, no bacterial homolog; RPL37B has a paralog, RPL37A, that arose from the whole genome duplication	Verified	cytochrome c oxidase assembly factor 1 homolog, ribosomal protein L37	COA1, RPL37	-
S000003968	YLL045C	LR	RPL8B	Ribosomal Protein of the Large subunit	Ribosomal 60S subunit protein L8B; required for processing of 27SA3 pre-rRNA to 27SB pre-rRNA during assembly of large ribosomal subunit; depletion leads to a turnover of pre-rRNA; L8 binds to Domain I of 25S and 5.8 S rRNAs; mutation results in decreased amounts of free 60S subunits; homologous to mammalian ribosomal protein L7A, no bacterial homolog; RPL8B has a paralog, RPL8A, that arose from …	Verified	ribosomal protein L7a	RPL7A	-
S000002239	YDL081C	LR	RPP1A	Ribosomal Protein P1 Alpha	Ribosomal stalk protein P1 alpha; involved in the interaction between translational elongation factors and the ribosome; free (non-ribosomal) P1 stimulates the phosphorylation of the eIF2 alpha subunit (Sui2p) by Gcn2p; accumulation of P1 in the cytoplasm is regulated by phosphorylation and interaction with the P2 stalk component	Verified	ribosomal protein, large, P1	RPLP1	-
S000005896	YOR369C	LR	RPS12	Ribosomal Protein of the Small subunit	Protein component of the small (40S) ribosomal subunit; homologous to mammalian ribosomal protein S12, no bacterial homolog	Verified	ribosomal protein S12	RPS12	-
S000004349	YLR357W	LR	RSC2	Remodel the Structure of Chromatin	Component of the RSC chromatin remodeling complex; required for expression of mid-late sporulation-specific genes; involved in telomere maintenance; RSC2 has a paralog, RSC1, that arose from the whole genome duplication	Verified	polybromo 1	PBRM1	-
S000002566	YDR159W	LR	SAC3	Suppressor of ACtin	mRNA export factor; required for biogenesis of the small ribosomal subunit; component of TREX-2 complex (Sac3p-Thp1p-Sus1p-Cdc31p) involved in transcription elongation and mRNA export from the nucleus; involved in post-transcriptional tethering of active genes to the nuclear periphery and to non-nascent mRNP; similar to the human germinal center-associated nuclear protein (GANP)	Verified	minichromosome maintenance complex component 3 associated protein	MCM3AP	-
S000004664	YMR060C	LR	SAM37	Sorting and Assembly Machinery	Component of the Sorting and Assembly Machinery (SAM) complex; the SAM (or TOB) complex is located in the mitochondrial outer membrane; binds precursors of beta-barrel proteins and facilitates their outer membrane insertion; contributes to SAM complex stability	Verified	metaxin 2	MTX2	-
S000004885	YMR272C	LR	SCS7	Suppressor of Ca2+ Sensitivity	Sphingolipid alpha-hydroxylase; functions in the alpha-hydroxylation of sphingolipid-associated very long chain fatty acids, has both cytochrome b5-like and hydroxylase/desaturase domains, not essential for growth	Verified	fatty acid 2-hydroxylase	FA2H	SPASTIC PARAPLEGIA 35, AUTOSOMAL RECESSIVE; SPG35
S000001346	YIL084C	LR	SDS3	Suppressor of Defective Silencing	Component of the Rpd3L histone deacetylase complex; required for its structural integrity and catalytic activity, involved in transcriptional silencing and required for sporulation; relocalizes to the cytosol in response to hypoxia; cells defective in SDS3 display pleiotropic phenotypes	Verified	breast cancer metastasis suppressor 1, SDS3 homolog, SIN3A corepressor complex component	BRMS1, SUDS3	-
S000004258	YLR268W	LR	SEC22	SECretory	R-SNARE protein; assembles into SNARE complex with Bet1p, Bos1p and Sed5p; cycles between the ER and Golgi complex; involved in anterograde and retrograde transport between the ER and Golgi; synaptobrevin homolog	Verified	SEC22 homolog A, B (gene/pseudogene), C, vesicle trafficking protein	SEC22A, SEC22B, SEC22C	-
S000007235	YDR363W-A	LR	SEM1	Suppressor of Exocyst Mutations	19S proteasome regulatory particle lid subcomplex component; role in Ub-dependent proteolysis and proteasome stability; involved in TREX-2 mediated mRNA export, and in the prevention of transcription-associated genome instability; ubiquitinated by Nedd4-like E3-ligase, Rsp5p; human ortholog DSS1, a BRCA1 binding protein implicated in cancer, complements the yeast null; drives trinucleotide repeat…	Verified	split hand/foot malformation (ectrodactyly) type 1	SHFM1	-
S000005111	YNL167C	LR	SKO1	Suppressor of Kinase Overexpression	Basic leucine zipper transcription factor of the ATF/CREB family; forms a complex with Tup1p and Cyc8p to both activate and repress transcription; cytosolic and nuclear protein involved in osmotic and oxidative stress responses	Verified	activating transcription factor 2, 7	ATF2, ATF7	-
S000004829	YMR216C	LR	SKY1	SRPK1-like Kinase in Yeast	SR protein kinase (SRPK); involved in regulating proteins involved in mRNA metabolism and cation homeostasis; similar to human SRPK1	Verified	SRSF protein kinase 1, 2	SRPK1, SRPK2	-
S000000103	YBL007C	LR	SLA1	Synthetic Lethal with ABP1	Cytoskeletal protein binding protein; required for assembly of the cortical actin cytoskeleton; interacts with proteins regulating actin dynamics and proteins required for endocytosis; found in the nucleus and cell cortex; has 3 SH3 domains	Verified	epidermal growth factor receptor pathway substrate 15, intersectin 1 (SH3 domain protein), 2	EPS15, ITSN1, ITSN2	-
S000006305	YPR101W	LR	SNT309	Synthetic lethal to prp NineTeen mutation	Member of the NineTeen Complex (NTC); this complex contains Prp19p and stabilizes U6 snRNA in catalytic forms of the spliceosome containing U2, U5, and U6 snRNAs; interacts physically and genetically with Prp19p	Verified	breast carcinoma amplified sequence 2	BCAS2	-
S000001800	YKR092C	LR	SRP40	Serine Rich Protein	Nucleolar serine-rich protein; role in preribosome assembly or transport; may function as a chaperone of small nucleolar ribonucleoprotein particles (snoRNPs); immunologically and structurally to rat Nopp140	Verified	nucleolar and coiled-body phosphoprotein 1	NOLC1	-
S000004970	YNL025C	LR	SSN8	Suppressor of SNf1	Cyclin-like component of the RNA polymerase II holoenzyme; involved in phosphorylation of the RNA polymerase II C-terminal domain; forms a kinase-cyclin pair in the RNAPII holoenzyme with Ssn3p; required for both entry into and execution of the meiotic program; involved in glucose repression and telomere maintenance; cyclin homolog 35% identical to human cyclin C	Verified	cyclin C	CCNC	-
S000003846	YJR086W	LR	STE18	STErile	G protein gamma subunit; forms a dimer with Ste4p to activate the mating signaling pathway, forms a heterotrimer with Gpa1p and Ste4p to dampen signaling; C-terminus is palmitoylated and farnesylated, which are required for normal signaling	Verified	-	-	-
S000005738	YOR212W	LR	STE4	STErile	G protein beta subunit; forms a dimer with Ste18p to activate mating signaling pathway, forms heterotrimer with Gpa1p and Ste18p to dampen signaling; pheromone-induced phosphorylation plays critical role in chemotropism; may recruit Rho1p to polarized growth site during mating; contains WD40 repeats	Verified	guanine nucleotide binding protein (G protein), beta polypeptide 1, 2, 3, 4, 5	GNB1, GNB2, GNB3, GNB4, GNB5	HYPERTENSION, ESSENTIAL, CHARCOT-MARIE-TOOTH DISEASE, DOMINANT INTERMEDIATE F; CMTDIF,
S000000537	YCL032W	LR	STE50	STErile	Adaptor protein for various signaling pathways; involved in mating response, invasive/filamentous growth, osmotolerance; acts as an adaptor that links G protein-associated Cdc42p-Ste20p complex to the effector Ste11p to modulate signal transduction	Verified	connector enhancer of kinase suppressor of Ras 1, Ras 2	CNKSR1, CNKSR2	-
S000002318	YDL159W	LR	STE7	STErile	Signal transducing MAP kinase kinase; involved in pheromone response where it phosphorylates Fus3p; involved in the pseudohyphal/invasive growth pathway where it phosphorylates of Kss1p; phosphorylated by Ste11p; degraded by ubiquitin pathway	Verified	-	-	-
S000000913	YER111C	LR	SWI4	SWItching deficient	DNA binding component of the SBF complex (Swi4p-Swi6p); a transcriptional activator that in concert with MBF (Mbp1-Swi6p) regulates late G1-specific transcription of targets including cyclins and genes required for DNA synthesis and repair; Slt2p-independent regulator of cold growth; acetylation at two sites, K1016 and K1066, regulates interaction with Swi6p	Verified	-	-	-
S000005083	YNL139C	LR	THO2	suppressor of the Transcriptional defect of Hpr1 by Overexpression	Subunit of the THO complex; THO is required for efficient transcription elongation and involved in transcriptional elongation-associated recombination; required for LacZ RNA expression from certain plasmids	Verified	THO complex 2	THOC2	MENTAL RETARDATION, X-LINKED 12; MRX12
S000005366	YOL006C	LR	TOP1	TOPoisomerase	Topoisomerase I; nuclear enzyme that relieves torsional strain in DNA by cleaving and re-sealing the phosphodiester backbone; relaxes both positively and negatively supercoiled DNA; functions in replication, transcription, and recombination; role in processing ribonucleoside monophosphates in genomic DNA into irreversible single-strand breaks; enzymatic activity and interaction with Nsr1p are neg…	Verified	topoisomerase (DNA) I, mitochondrial	TOP1, TOP1MT	-
S000003328	YGR096W	LR	TPC1	Thiamine Pyrophosphate Carrier	Mitochondrial membrane transporter; mediates uptake of the essential cofactor thiamine pyrophosphate (ThPP) into mitochondria; expression appears to be regulated by carbon source; member of the mitochondrial carrier family	Verified	solute carrier family 25 (mitochondrial thiamine pyrophosphate carrier), member 19	SLC25A19	MICROCEPHALY, AMISH TYPE; MCPHA, THIAMINE METABOLISM DYSFUNCTION SYNDROME 4 (BILATERAL STRIATAL DEGENERATION AND PROGRESSIVE POLYNEUROPATHY TYPE); THMD4
S000000014	YAL016W	LR	TPD3	tRNA Processing Deficient	Regulatory subunit A of the heterotrimeric PP2A complex; the heterotrimeric protein phosphatase 2A (PP2A) complex also contains regulatory subunit Cdc55p and either catalytic subunit Pph21p or Pph22p; required for cell morphogenesis and transcription by RNA polymerase III	Verified	protein phosphatase 2, regulatory subunit A, alpha, beta	PPP2R1A, PPP2R1B	MENTAL RETARDATION, AUTOSOMAL DOMINANT 36; MRD36, LUNG CANCER ALVEOLAR CELL CARCINOMA, INCLUDED
S000005453	YOL093W	LR	TRM10	Transfer RNA Methyltransferase	tRNA methyltransferase; methylates the N-1 position of guanine at position 9 in tRNAs; protein abundance increases in response to DNA replication stress; member of the SPOUT (SpoU-TrmD) methyltransferase family; human ortholog TRMT10A plays a role in the pathogenesis of microcephaly and early onset diabetes; an 18-mer originates from the TRM10 locus; genetic analysis shows the 18-mer is the trans…	Verified	tRNA methyltransferase 10A, tRNA methyltransferase 10C, mitochondrial RNase P subunit	TRMT10A, TRMT10C	MICROCEPHALY, SHORT STATURE, AND IMPAIRED GLUCOSE METABOLISM; MSSGM,
S000000953	YER151C	LR	UBP3	UBiquitin-specific Protease	Ubiquitin-specific protease involved in transport and osmotic response; negatively regulates Ras/PKA signaling; interacts with Bre5p to coregulate anterograde, retrograde transport between ER and Golgi; involved in transcription elongation in response to osmostress through phosphorylation at Ser695 by Hog1p; inhibitor of gene silencing; role in ribophagy; cleaves ubiquitin fusions but not polyubi…	Verified	-	-	-
S000003304	YGR072W	LR	UPF3	UP Frameshift	Component of the nonsense-mediated mRNA decay (NMD) pathway; along with Nam7p and Nmd2p; involved in decay of mRNA containing nonsense codons; involved in telomere maintenance	Verified	UPF3 regulator of nonsense transcripts homolog A, B (yeast)	UPF3A, UPF3B	MENTAL RETARDATION, X-LINKED, SYNDROMIC 14; MRXS14
S000005594	YOR068C	LR	VAM10	VAcuolar Morphogenesis	Protein involved in vacuole morphogenesis; acts at an early step of homotypic vacuole fusion that is required for vacuole tethering	Verified	-	-	-
S000005658	YOR132W	LR	VPS17	Vacuolar Protein Sorting	Subunit of the membrane-associated retromer complex; essential for endosome-to-Golgi retrograde protein transport; peripheral membrane protein that assembles onto the membrane with Vps5p to promote vesicle formation; required for recruiting the retromer complex to the endosome membranes	Verified	sorting nexin 1, 2, 3, 5, 6, 7, 9, 10, 11, 12	SNX1, SNX10, SNX11, SNX12, SNX2, SNX3, SNX5, SNX6, SNX7, SNX9	OSTEOPETROSIS, AUTOSOMAL RECESSIVE 8; OPTB8
S000006041	YPL120W	LR	VPS30	Vacuolar Protein Sorting	Subunit of phosphatidylinositol (PtdIns) 3-kinase complexes I and II; Complex I is essential in autophagy, Complex II is required for vacuolar protein sorting; required for overflow degradation of misfolded proteins when ERAD is saturated; C-terminus has novel globular fold essential for autophagy through the targeting of the PI3-kinase complex I to the pre-autophagosomal structure; ortholog of h…	Verified	beclin 1, autophagy related, beclin 2	BECN1, BECN2	-
S000003690	YJL154C	LR	VPS35	Vacuolar Protein Sorting	Endosomal subunit of membrane-associated retromer complex; required for retrograde transport; receptor that recognizes retrieval signals on cargo proteins, forms subcomplex with Vps26p and Vps29p that selects cargo proteins for retrieval; interacts with Ypt7p; overexpression of wild-type human VPS35 or Parkinson's-associated vps35-D686N or vps35-P299S variants complements Ni2+ resistance and Cd2+…	Verified	VPS35 retromer complex component	VPS35	PARKINSON DISEASE 17; PARK17
S000005595	YOR069W	LR	VPS5	Vacuolar Protein Sorting	Nexin-1 homolog; required for localizing membrane proteins from a prevacuolar/late endosomal compartment back to late Golgi; structural component of retromer membrane coat complex; forms a retromer subcomplex with Vps17p; required for recruiting the retromer complex to the endosome membranes; VPS5 has a paralog, YKR078W, that arose from the whole genome duplication	Verified	sorting nexin 8	SNX8	-
S000002608	YDR200C	LR	VPS64	Vacuolar Protein Sorting	Protein required for cytoplasm to vacuole targeting of proteins; forms a complex with Far3p and Far7p to Far11p involved in recovery from pheromone-induced cell cycle arrest; mutant has increased aneuploidy tolerance; VPS64 has a paralog, FAR10, that arose from the whole genome duplication	Verified	coiled-coil domain containing 136, centrosomal protein 170kDa, sarcolemma associated protein, TRAF3 interacting protein 3	CCDC136, CEP170, SLMAP, TRAF3IP3	-
S000004563	YML097C	LR	VPS9	Vacuolar Protein Sorting	Guanine nucleotide exchange factor (GEF) and ubiquitin receptor; involved in vesicle-mediated vacuolar transport, including Golgi-endosome trafficking and sorting through the multivesicular body (MVB); stimulates the intrinsic guanine nucleotide exchange activity of Rab family members (Vps21p/Ypt52p/Ypt53p); partially redundant with GEF MUK1; required for localization of the CORVET complex to end…	Verified	GTPase activating protein and VPS9 domains 1, RAB guanine nucleotide exchange factor (GEF) 1	GAPVD1, RABGEF1	-
S000004329	YLR337C	LR	VRP1	VeRProlin	Verprolin, proline-rich actin-associated protein; involved in cytoskeletal organization and cytokinesis; promotes actin nucleation and endocytosis; related to mammalian Wiskott-Aldrich syndrome protein (WASP)-interacting protein (WIP)	Verified	WAS/WASL interacting protein family, member 1, 2, 3	WIPF1, WIPF2, WIPF3	WISKOTT-ALDRICH SYNDROME 2; WAS2
S000004171	YLR181C	LR	VTA1	VpsTwenty Associated	Multivesicular body (MVB) protein; involved in endosomal protein sorting; regulates Vps4p activity by promoting its oligomerization; has an N-terminal Vps60- and Did2- binding domain, a linker region, and a C-terminal Vps4p binding domain	Verified	vesicle (multivesicular body) trafficking 1	VTA1	-
S000000833	YER031C	LR	YPT31	Yeast Protein Two	Rab family GTPase; involved in the exocytic pathway; mediates intra-Golgi traffic or the budding of post-Golgi vesicles from the trans-Golgi; YPT31 has a paralog, YPT32, that arose from the whole genome duplication; localizes to the transitional and late Golgi	Verified	RAB11A, member RAS oncogene family, RAB11B, member RAS oncogene family	RAB11A, RAB11B	-
S000003502	YGR270W	LR	YTA7	Yeast Tat-binding Analog	Protein that localizes to chromatin; has a role in regulation of histone gene expression; has a bromodomain-like region that interacts with the N-terminal tail of histone H3, and an ATPase domain; relocalizes to the cytosol in response to hypoxia; potentially phosphorylated by Cdc28p	Verified	ATPase family, AAA domain containing 2, 2B	ATAD2, ATAD2B	-
S000000488	YBR284W	LR	YBR284W	Putative metallo-dependent hydrolase superfamily protein; similar to AMP deaminases. YBR284W has a paralog, YJL070C.	Putative metallo-dependent hydrolase superfamily protein; similar to AMP deaminases but lacks key catalytic residues and does not rescue purine nucleotide metabolic defect of quadruple aah1 ade8 amd1 his1 mutant; null mutant exhibits longer telomeres, altered Ty mobility, decreased resistance to rapamycin and wortmannin; induced in response to hydrostatic pressure; not an essential gene; YBR284W …	Uncharacterized	adenosine monophosphate deaminase 1, 2, 3	AMPD1, AMPD2, AMPD3	MYOPATHY DUE TO MYOADENYLATE DEAMINASE DEFICIENCY; MMDD, SPASTIC PARAPLEGIA 63, AUTOSOMAL RECESSIVE; SPG63, PONTOCEREBELLAR HYPOPLASIA, TYPE 9; PCH9, ERYTHROCYTE AMP DEAMINASE DEFICIENCY
S000002922	YDR514C	LR	YDR514C	Mitochondria; overexpression affects endocytic protein trafficking (Paralog GFD2)	Protein of unknown function that localizes to mitochondria; overexpression affects endocytic protein trafficking; YDR514C has a paralog, GFD2, that arose from the whole genome duplication	Verified	-	-	-
S000005348	YNR065C	LR	YNR065C	Protein of unknown function; protein-protein interactions suggest a possible role in actin patch formation; YNR065C is not an essential gene	Protein of unknown function; protein-protein interactions suggest a possible role in actin patch formation; YNR065C is not an essential gene	Uncharacterized	sortilin-related VPS10 domain containing receptor 1, 2, 3, sortilin-related receptor, L(DLR class) A repeats containing, sortilin 1	SORCS1, SORCS2, SORCS3, SORL1, SORT1	ALZHEIMER DISEASE; AD, LOW DENSITY LIPOPROTEIN CHOLESTEROL LEVEL QUANTITATIVE TRAIT LOCUS 6; LDLCQ6
S000005631	YOR105W	LR	YOR105W	Protein of unknown function; expressed at both mRNA and protein levels (PIN2)	Protein of unknown function; expressed at both mRNA and protein levels	Uncharacterized	-	-	-
S000003271	YGR039W	LR	ARS722	Partially overlaps the Autonomously Replicating Sequence ARS722	Putative protein of unknown function; conserved among S. cerevisiae strains; YGR039W is not an essential gene	Uncharacterized	-	-	-
S000001536	YKL053W	LR	ASK1	partially overlaps verified ORF ASK1	Dubious open reading frame; unlikely to encode a functional protein, based on available experimental and comparative sequence data; partially overlaps verified ORF ASK1	Dubious	-	-	-
S000002226	YDL068W	LR	CBS1	CBS1	Dubious open reading frame; unlikely to encode a functional protein, based on available experimental and comparative sequence data	Dubious	-	-	-
S000004207	YLR217W	LR	CPR6	partially overlaps the verified gene CPR6	Dubious open reading frame; unlikely to encode a functional protein, based on available experimental and comparative sequence data; partially overlaps the verified gene CPR6	Dubious	-	-	-
S000003847	YJR087W	LR	ECM2	partially overlaps the verified genes STE18 and ECM2	Dubious open reading frame; unlikely to encode a functional protein, based on available experimental and comparative sequence data; not conserved in closely related Saccharomyces species; partially overlaps the verified genes STE18 and ECM2	Dubious	-	-	-
S000028559	YKR004C-A	LR	ECM9	exon of an adjacent ORF, YKR004C/ECM9	Merged open reading frame; does not encode a discreet protein; YKR004C-A was originally annotated as an independent ORF, but was later demonstrated to be an exon of an adjacent ORF, YKR004C	Merged	-	-	-
S000000771	YEL045C	LR	GLY1	Behind GLY1	Dubious open reading frame; unlikely to encode a functional protein, based on available experimental and comparative sequence data; deletion gives MMS sensitivity, growth defect under alkaline conditions, less than optimal growth upon citric acid stress	Dubious	-	-	-
S000002863	YDR455C	LR	NHX1	NHX1	Dubious open reading frame; unlikely to encode a functional protein, based on available experimental and comparative sequence data; partially overlaps the verified gene YDR456W	Dubious	-	-	-
S000002611	YDR203W	LR	RAV2	RAV2	Dubious open reading frame; unlikely to encode a functional protein, based on available experimental and comparative sequence data; almost completely overlaps ORF RAV2/YDR202C	Dubious	-	-	-
S000003656	YJL120W	LR	RPE1	partially overlaps the verified gene YJL121C/RPE1	Dubious open reading frame; unlikely to encode a functional protein, based on available experimental and comparative sequence data; partially overlaps the verified gene YJL121C/RPE1; deletion confers sensitivity to GSAO	Dubious	-	-	-
S000003460	YGR228W	LR	SMI1	Partially overlaps the verified ORF SMI1/YGR229C	Dubious open reading frame; unlikely to encode a functional protein, based on available experimental and comparative sequence data; partially overlaps the verified ORF SMI1/YGR229C	Dubious	-	-	-
S000002850	YDR442W	LR	SSN2	SSN2	Dubious open reading frame; unlikely to encode a functional protein, based on available experimental and comparative sequence data	Dubious	-	-	-
S000006126	YPL205C	LR	YPL205C	Hypothetical protein; deletion of locus affects telomere length	Hypothetical protein; deletion of locus affects telomere length	Dubious	-	-	-
S000004017	YLR027C	MR	AAT2	Aspartate AminoTransferase	Cytosolic aspartate aminotransferase involved in nitrogen metabolism; localizes to peroxisomes in oleate-grown cells	Verified	glutamic-oxaloacetic transaminase 1, soluble	GOT1	ASPARTATE AMINOTRANSFERASE, SERUM LEVEL OF, QUANTITATIVE TRAIT LOCUS 1
S000002672	YDR264C	MR	AKR1	AnKyrin Repeat containing	Palmitoyl transferase involved in protein palmitoylation; acts as a negative regulator of pheromone response pathway; required for endocytosis of pheromone receptors; involved in cell shape control; contains ankyrin repeats; AKR1 has a paralog, AKR2, that arose from the whole genome duplication; any of several human homologs encoding DHHC-type zinc fingers (ZDHHC) can complement temperature sensi…	Verified	ankyrin repeat and sterile alpha motif domain containing 4B, Usher syndrome 1G (autosomal recessive), zinc finger, DHHC-type containing 13, 17	ANKS4B, USH1G, ZDHHC13, ZDHHC17	USHER SYNDROME, TYPE IG; USH1G
S000002534	YDR127W	MR	ARO1	AROmatic amino acid requiring	Pentafunctional arom protein; catalyzes steps 2 through 6 in the biosynthesis of chorismate, which is a precursor to aromatic amino acids	Verified	-	-	-
S000003268	YGR036C	MR	CAX4	CAlmodulin-dependent in cmd one two twenty-siX	Dolichyl pyrophosphate (Dol-P-P) phosphatase; has a luminally oriented active site in the ER; cleaves the anhydride linkage in Dol-P-P; required for Dol-P-P-linked oligosaccharide intermediate synthesis and protein N-glycosylation	Verified	dolichyldiphosphatase 1	DOLPP1	-
S000005638	YOR112W	MR	CEX1	Cytoplasmic EXport protein	Component of nuclear aminoacylation-dependent tRNA export pathway; cytoplasmic; interacts with nuclear pore component Nup116p; copurifies with tRNA export receptors Los1p and Msn5p, as well as eIF-1a; required for activation of RAN GTPase Gsp1p and dissociation of receptor-tRNA-Gsp1p export complex; recruits Rna1p from cytoplasm to NPC, facilitates Rna1p activation of Gsp1p GTPase activity by ena…	Verified	SCY1-like, kinase-like 1, 3	SCYL1, SCYL3	-
S000005136	YNL192W	MR	CHS1	CHitin Synthase	Chitin synthase I; requires activation from zymogenic form in order to catalyze the transfer of N-acetylglucosamine (GlcNAc) to chitin; required for repairing the chitin septum during cytokinesis; transcription activated by mating factor	Verified	-	-	-
S000006323	YPR119W	MR	CLB2	CycLin B	B-type cyclin involved in cell cycle progression; activates Cdc28p to promote the transition from G2 to M phase; accumulates during G2 and M, then targeted via a destruction box motif for ubiquitin-mediated degradation by the proteasome; CLB2 has a paralog, CLB1, that arose from the whole genome duplication	Verified	cyclin A2, B1, B2, B3, E1, E2, F, O	CCNA2, CCNB1, CCNB2, CCNB3, CCNE1, CCNE2, CCNF, CCNO	CILIARY DYSKINESIA, PRIMARY, 29; CILD29
S000001234	YHR191C	MR	CTF8	Chromosome Transmission Fidelity	Subunit of a complex with Ctf18p; shares some subunits with Replication Factor C; required for sister chromatid cohesion	Verified	chromosome transmission fidelity factor 8	CHTF8	-
S000001537	YKL054C	MR	DEF1	RNAPII DEgradation Factor	RNAPII degradation factor; forms a complex with Rad26p in chromatin, enables ubiquitination and proteolysis of RNAPII present in an elongation complex; mutant is deficient in Zip1p loading onto chromosomes during meiosis	Verified	-	-	-
S000001696	YKL213C	MR	DOA1	Degradation Of Alpha	WD repeat protein required for ubiquitin-mediated protein degradation; ubiquitin binding cofactor that complexes with Cdc48p; required for ribophagy; controls cellular ubiquitin concentration; promotes efficient NHEJ in postdiauxic/stationary phase; facilitates N-terminus-dependent proteolysis of centromeric histone H3 (Cse4p) for faithful chromosome segregation; protein increases in abundance an…	Verified	phospholipase A2-activating protein	PLAA	-
S000005350	YNR067C	MR	DSE4	Daughter Specific Expression	Daughter cell-specific secreted protein with similarity to glucanases; degrades cell wall from the daughter side causing daughter to separate from mother	Verified	-	-	-
S000005224	YNL280C	MR	ERG24	ERGosterol biosynthesis	C-14 sterol reductase; acts in ergosterol biosynthesis; mutants accumulate the abnormal sterol ignosterol (ergosta-8,14 dienol), and are viable under anaerobic growth conditions but inviable on rich medium under aerobic conditions	Verified	lamin B receptor, transmembrane 7 superfamily member 2	LBR, TM7SF2	PELGER-HUET ANOMALY; PHA, REYNOLDS SYNDROME, GREENBERG DYSPLASIA; GRBGD
S000003693	YJL157C	MR	FAR1	Factor ARrest	CDK inhibitor and nuclear anchor; during the cell cycle Far1p sequesters the GEF Cdc24p in the nucleus; phosphorylation by Cdc28p-Cln results in SCFCdc4 complex-mediated ubiquitin-dependent degradation, releasing Cdc24p for export and activation of GTPase Cdc42p; in response to pheromone, phosphorylation of Far1p by MAPK Fus3p results in association with, and inhibition of Cdc28p-Cln, as well as …	Verified	-	-	-
S000004334	YLR342W	MR	FKS1	FK506 Sensitivity	Catalytic subunit of 1,3-beta-D-glucan synthase; functionally redundant with alternate catalytic subunit Gsc2p; binds to regulatory subunit Rho1p; involved in cell wall synthesis and maintenance; localizes to sites of cell wall remodeling; FKS1 has a paralog, GSC2, that arose from the whole genome duplication	Verified	-	-	-
S000004924	YMR307W	MR	GAS1	Glycophospholipid-Anchored Surface protein	Beta-1,3-glucanosyltransferase; required for cell wall assembly and also has a role in transcriptional silencing; localizes to cell surface via a glycosylphosphatidylinositol (GPI) anchor; also found at nuclear periphery; genetic interactions with histone H3 lysine acetyltransferases GCN5 and SAS3 indicate previously unsuspected functions for Gas1 in DNA damage response and cell cycle regulation	Verified	-	-	-
S000005097	YNL153C	MR	GIM3	Gene Involved in Microtubule biogenesis	Subunit of the heterohexameric cochaperone prefoldin complex; prefoldin binds specifically to cytosolic chaperonin and transfers target proteins to it; prefoldin complex also localizes to chromatin of actively transcribed genes in the nucleus and facilitates transcriptional elongation	Verified	prefoldin subunit 4	PFDN4	-
S000000772	YEL046C	MR	GLY1	GLYcine requiring	Threonine aldolase; catalyzes the cleavage of L-allo-threonine and L-threonine to glycine; involved in glycine biosynthesis	Verified	-	-	-
S000007251	YNR032C-A	MR	HUB1	Homologous to UBiquitin	Ubiquitin-like protein modifier; promotes alternative splicing of SRC1 pre-mRNA; binds non-covalently to the HIND domain of Snu66, may function in modification of Sph1p and Hbt1p, functionally complemented by the human or S. pombe ortholog; mechanism of Hub1p adduct formation not yet clear	Verified	ubiquitin-like 5	UBL5	-
S000001916	YFR013W	MR	IOC3	Iswi One Complex	Protein of unknown function, secreted when constitutively expressed; SWAT-GFP fusion protein localizes to the endoplasmic reticulum (ER) and extracellular region, while mCherry fusion protein localizes to the ER and vacuole; mRNA identified as translated by ribosome profiling data; CSS2 is a non-essential gene	Verified	-	-	-
S000005266	YNL322C	MR	KRE1	Killer toxin REsistant	Cell wall glycoprotein involved in beta-glucan assembly; serves as a K1 killer toxin membrane receptor	Verified	-	-	-
S000000779	YEL053C	MR	MAK10	MAintenance of Killer	Non-catalytic subunit of the NatC N-terminal acetyltransferase; required for replication of dsRNA virus; expression is glucose-repressible; human NatC ortholog, Naa35, requires co-expression of the human catalytic subunit, Naa30, to functionally complement the null allele	Verified	-	-	-
S000006250	YPR046W	MR	MCM16	MiniChromosome Maintenance	Component of the Ctf19 complex and the COMA subcomplex; involved in kinetochore-microtubule mediated chromosome segregation; binds to centromere DNA; orthologous to human centromere constitutive-associated network (CCAN) subunit CENP-H and fission yeast fta3	Verified	-	-	-
S000005471	YOL111C	MR	MDY2	Mating-Deficient Yeast	Protein involved in inserting tail-anchored proteins into ER membranes; forms a complex with Get4p; required for efficient mating; involved in shmoo formation and nuclear migration in the pre-zygote; associates with ribosomes	Verified	RAD23 homolog A, B, nucleotide excision repair protein	RAD23A, RAD23B	-
S000001472	YIR033W	MR	MGA2	Multicopy suppressor of GAm1 (snf2)	ER membrane protein involved in regulation of OLE1 transcription; inactive ER form dimerizes and one subunit is then activated by ubiquitin/proteasome-dependent processing followed by nuclear targeting; MGA2 has a paralog, SPT23, that arose from the whole genome duplication	Verified	ankyrin repeat and FYVE domain containing 1, ankyrin repeat domain 7, myotrophin, protein phosphatase 1, regulatory subunit 16A	ANKFY1, ANKRD7, MTPN, PPP1R16A	-
S000003835	YJR074W	MR	MOG1	Multicopy suppressor Of ts Gsp1	Conserved nuclear protein that interacts with GTP-Gsp1p; stimulates nucleotide release from Gsp1p; involved in nuclear protein import; nucleotide release is inhibited by Yrb1p	Verified	RAN guanine nucleotide release factor	RANGRF	-
S000000621	YCR026C	MR	NPP1	ecto-Nucleotide Pyrophosphatase/Phosphodiesterase	Nucleotide pyrophosphatase/phosphodiesterase; mediates extracellular nucleotide phosphate hydrolysis along with Npp2p and Pho5p; activity and expression enhanced during conditions of phosphate starvation; involved in spore wall assembly; NPP1 has a paralog, NPP2, that arose from the whole genome duplication, and an npp1 npp2 double mutant exhibits reduced dityrosine fluorescence relative to the s…	Verified	ectonucleotide pyrophosphatase/phosphodiesterase 1, 2, 3	ENPP1, ENPP2, ENPP3	DIABETES MELLITUS, NONINSULIN-DEPENDENT; NIDDM, COLE DISEASE; COLED, OBESITY LEANNESS, INCLUDED, HYPOPHOSPHATEMIC RICKETS, AUTOSOMAL RECESSIVE, 2; ARHR2, ARTERIAL CALCIFICATION, GENERALIZED, OF INFANCY, 1; GACI1
S000001538	YKL055C	MR	OAR1	3-Oxoacyl-[Acyl-carrier-protein] Reductase	Mitochondrial 3-oxoacyl-[acyl-carrier-protein] reductase; may comprise a type II mitochondrial fatty acid synthase along with Mct1p; human homolog CBR4 complements yeast null mutant	Verified	2,4-dienoyl CoA reductase 1, mitochondrial	DECR1	-
S000005043	YNL099C	MR	OCA1	Oxidant-induced Cell-cycle Arrest	Putative protein tyrosine phosphatase; required for cell cycle arrest in response to oxidative damage of DNA	Verified	-	-	-
S000005611	YOR085W	MR	OST3	OligoSaccharylTransferase	Gamma subunit of the oligosaccharyltransferase complex of the ER lumen; complex catalyzes asparagine-linked glycosylation of newly synthesized proteins; Ost3p is important for N-glycosylation of a subset of proteins	Verified	magnesium transporter 1, tumor suppressor candidate 3	MAGT1, TUSC3	IMMUNODEFICIENCY, X-LINKED, WITH MAGNESIUM DEFECT, EPSTEIN-BARR VIRUS INFECTION, AND NEOPLASIA; XMEN, MENTAL RETARDATION, AUTOSOMAL RECESSIVE 7; MRT7
S000005475	YOL115W	MR	PAP2	Poly(A) Polymerase	Non-canonical poly(A) polymerase; involved in nuclear RNA degradation as a component of TRAMP; catalyzes polyadenylation of hypomodified tRNAs, and snoRNA and rRNA precursors; required for mRNA surveillance and maintenance of genome integrity, serving as a link between RNA and DNA metabolism; overlapping but non-redundant functions with Trf5p; relocalizes to cytosol in response to hypoxia	Verified	PAP associated domain containing 5, 7	PAPD5, PAPD7	-
S000005041	YNL097C	MR	PHO23	PHOsphate metabolism	Component of the Rpd3L histone deacetylase complex; involved in transcriptional regulation of PHO5; affects termination of snoRNAs and cryptic unstable transcripts (CUTs); C-terminus shares significant sequence identity with the human candidate tumor suppressor p33-ING1 and its isoform ING3	Verified	inhibitor of growth family, member 1, 2, 4, 5	ING1, ING2, ING4, ING5	SQUAMOUS CELL CARCINOMA, HEAD AND NECK; HNSCC
S000000619	YCR024C-A	MR	PMP1	Plasma Membrane Proteolipid	Regulatory subunit for the plasma membrane H(+)-ATPase Pma1p; small single-membrane span proteolipid; forms unique helix and positively charged cytoplasmic domain that is able to specifically segregate phosphatidylserines; PMP1 has a paralog, PMP2, that arose from the whole genome duplication	Verified	-	-	-
S000005627	YOR101W	MR	RAS1	homologous to RAS proto-oncogene	GTPase involved in G-protein signaling in adenylate cyclase activation; plays a role in cell proliferation; localized to the plasma membrane; homolog of mammalian RAS proto-oncogenes; relative distribution to the nucleus increases upon DNA replication stress; RAS1 has a paralog, RAS2, that arose from the whole genome duplication	Verified	GTP binding protein overexpressed in skeletal muscle, RAS (RAD and GEM)-like GTP-binding 1, Ras-like without CAAX 1, Ras-like without CAAX 2, Ras-related associated with diabetes, related RAS viral (r-ras) oncogene homolog 2	GEM, REM1, RIT1, RIT2, RRAD, RRAS2	NOONAN SYNDROME 8; NS8
S000001763	YKR055W	MR	RHO4	Ras HOmolog	Non-essential small GTPase; member of the Rho/Rac subfamily of Ras-like proteins; likely to be involved in the establishment of cell polarity; has long N-terminal extension that plays an important role in Rho4p function and is shared with Rho4 homologs in other yeasts and filamentous fungi	Verified	ras homolog family member A, ras homolog family member C, Rho family GTPase 1, 2, 3	RHOA, RHOC, RND1, RND2, RND3	-
S000001410	YIL148W	MR	RPL40A	Ribosomal Protein of the Large subunit	Ubiquitin-ribosomal 60S subunit protein L40A fusion protein; cleaved to yield ubiquitin and ribosomal protein L40A; ubiquitin may facilitate assembly of the ribosomal protein into ribosomes; homologous to mammalian ribosomal protein L40, no bacterial homolog; RPL40A has a paralog, RPL40B, that arose from the whole genome duplication; relative distribution to the nucleus increases upon DNA replica…	Verified	-	-	-
S000003953	YLL030C	MR	RRT7	Regulator of rDNA Transcription	Putative protein of unknown function; conserved across S. cerevisiae strains; identified in a screen for mutants with increased levels of rDNA transcription	Uncharacterized	-	-	-
S000001695	YKL212W	MR	SAC1	Suppressor of ACtin	Phosphatidylinositol phosphate (PtdInsP) phosphatase; involved in hydrolysis of PtdIns[4]P in the early and medial Golgi; regulated by interaction with Vps74p; ER localized transmembrane protein which cycles through the Golgi; involved in protein trafficking and processing, secretion, and cell wall maintenance; regulates sphingolipid biosynthesis through the modulation of PtdIns(4)P metabolism	Verified	SAC1 suppressor of actin mutations 1-like (yeast)	SACM1L	-
S000005364	YOL004W	MR	SIN3	Switch INdependent	Component of both the Rpd3S and Rpd3L histone deacetylase complexes; involved in transcriptional repression and activation of diverse processes, including mating-type switching and meiosis; involved in the maintenance of chromosomal integrity	Verified	SIN3 transcription regulator family member A, B	SIN3A, SIN3B	-
S000003461	YGR229C	MR	SMI1	Suppressor of MAR Inhibitor	Protein involved in the regulation of cell wall synthesis; proposed to be involved in coordinating cell cycle progression with cell wall integrity	Verified	-	-	-
S000000677	YCR081W	MR	SRB8	Suppressor of RNA polymerase B	Subunit of the RNA polymerase II mediator complex; associates with core polymerase subunits to form the RNA polymerase II holoenzyme; essential for transcriptional regulation; involved in glucose repression	Verified	mediator complex subunit 12, 12-like	MED12, MED12L	OHDO SYNDROME, X-LINKED; OHDOX, OPITZ-KAVEGGIA SYNDROME; OKS, LUJAN-FRYNS SYNDROME
S000005082	YNL138W	MR	SRV2	Suppressor of RasVal19	CAP (cyclase-associated protein); N-terminus binds adenylate cyclase and facilitates activation by RAS; N-terminus forms novel hexameric star-shaped shuriken structures that directly catalyze cofilin-mediated severing of actin filaments; C-terminus binds and recycles cofilin bound, ADP-actin monomers, facilitating regulation of actin dynamics and cell morphogenesis; N- and C-termini can function …	Verified	-	-	-
S000000514	YCL008C	MR	STP22	STerile Pseudoreversion	Component of the ESCRT-I complex; ESCRT-I is involved in ubiquitin-dependent sorting of proteins into the endosome; prevents polyubiquitination of the arrestin-related protein Rim8p, thereby directing its monoubiquitination by Rsp5p; homologous to the mouse and human Tsg101 tumor susceptibility gene; mutants exhibit a Class E Vps phenotype;	Verified	tumor susceptibility 101, UEV and lactate/malate dehyrogenase domains	TSG101, UEVLD	BREAST CANCER
S000004658	YMR054W	MR	STV1	Similar To VPH1	Subunit a of the vacuolar-ATPase V0 domain; one of two isoforms (Stv1p and Vph1p); Stv1p is located in V-ATPase complexes of the Golgi and endosomes while Vph1p is located in V-ATPase complexes of the vacuole	Verified	ATPase, H+ transporting, lysosomal V0 subunit a2, T-cell, immune regulator 1, ATPase, H+ transporting, lysosomal V0 subunit A3	ATP6V0A2, ATP6V0A2, TCIRG1	CUTIS LAXA, AUTOSOMAL RECESSIVE, TYPE IIA; ARCL2A, WRINKLY SKIN SYNDROME; WSS, OSTEOPETROSIS, AUTOSOMAL RECESSIVE 1; OPTB1
S000006101	YPL180W	MR	TCO89	Tor Complex One	Subunit of TORC1 (Tor1p or Tor2p-Kog1p-Lst8p-Tco89p); regulates global H3K56ac; TORC1 complex regulates growth in response to nutrient availability; cooperates with Ssd1p in the maintenance of cellular integrity; deletion strains are hypersensitive to rapamycin	Verified	-	-	-
S000005433	YOL072W	MR	THP1	Tho2/Hpr1 Phenotype	Nuclear pore-associated protein; component of TREX-2 complex (Sac3p-Thp1p-Sus1p-Cdc31p) involved in transcription elongation and mRNA export from the nucleus; involved in post-transcriptional tethering of active genes to the nuclear periphery and to non-nascent mRNP; contains a PAM domain implicated in protein-protein binding	Verified	PCI domain containing 2	PCID2	-
S000007246	YLR262C-A	MR	TMA7	Translation Machinery Associated	Protein of unknown that associates with ribosomes; null mutant exhibits translation defects, altered polyribosome profiles, and resistance to the translation inhibitor anisomcyin; protein abundance increases in response to DNA replication stress	Verified	translation machinery associated 7 homolog	TMA7	-
S000001758	YKR050W	MR	TRK2	TRansport of potassium (K)	Component of the Trk1p-Trk2p potassium transport system; contributes to K(+) supply and maintenance of plasma-membrane potential; TRK2 has a paralog, TRK1, that arose from the whole genome duplication	Verified	-	-	-
S000000892	YER090W	MR	TRP2	TRyPtophan	Anthranilate synthase; catalyzes the initial step of tryptophan biosynthesis, forms multifunctional hetero-oligomeric anthranilate synthase:indole-3-glycerol phosphate synthase enzyme complex with Trp3p	Verified	-	-	-
S000004417	YLR425W	MR	TUS1	TOR Unique function Suppressor	Guanine nucleotide exchange factor (GEF) that modulates Rho1p activity; involved in the cell integrity signaling pathway; interacts with Rgl1p; localization of Tus1p to the bed neck is regulated by Rgl1p; multicopy suppressor of tor2 mutation and ypk1 ypk2 double mutation; potential Cdc28p substrate	Verified	-	-	-
S000005650	YOR124C	MR	UBP2	UBiquitin-specific Protease	Ubiquitin-specific protease; removes ubiquitin from ubiquitinated proteins; controls K63 homeostasis during oxidative stress; deubiquitinates Rsp5p and is required for MVB sorting of membrane proteins; can cleave polyubiquitin and has isopeptidase activity	Verified	ubiquitin specific peptidase 28, 40, 47	USP28, USP40, USP47	-
S000005173	YNL229C	MR	URE2	UREidosuccinate transport	Nitrogen catabolite repression transcriptional regulator; inhibits GLN3 transcription in good nitrogen source; role in sequestering Gln3p and Gat1p to the cytoplasm; has glutathione peroxidase activity and can mutate to acquire GST activity; self-assembly under limited nitrogen conditions creates [URE3] prion and releases catabolite repression	Verified	ganglioside induced differentiation associated protein 1, glutathione S-transferase zeta 1	GDAP1, GSTZ1	CHARCOT-MARIE-TOOTH DISEASE, TYPE 4A; CMT4A, CHARCOT-MARIE-TOOTH DISEASE, RECESSIVE INTERMEDIATE A; CMTRIA, CHARCOT-MARIE-TOOTH DISEASE, AXONAL, TYPE 2K; CMT2K, CHARCOT-MARIE-TOOTH DISEASE, AXONAL, WITH VOCAL CORD PARESIS, AUTOSOMAL RECESSIVE
S000001750	YKR042W	MR	UTH1	yoUTH	Mitochondrial inner membrane protein; role in mitophagy is disputed; implicated in cell wall biogenesis, the oxidative stress response, life span during starvation, and cell death; SUN family member; UTH1 has a paralog, NCA3, that arose from the whole genome duplication	Verified	-	-	-
S000002235	YDL077C	MR	VAM6	VAcuolar Morphogenesis	Guanine nucleotide exchange factor for the GTPase Gtr1p; subunit of the HOPS endocytic tethering complex; vacuole membrane protein; functions as a Rab GTPase effector, interacting with both GTP- and GDP-bound conformations of Ypt7p; facilitates tethering and promotes membrane fusion events at the late endosome and vacuole; required for both membrane and protein trafficking; component of vacuole-m…	Verified	vacuolar protein sorting 39 homolog (S. cerevisiae)	VPS39	-
S000003180	YGL212W	MR	VAM7	VAcuolar Morphogenesis	Vacuolar SNARE protein; functions with Vam3p in vacuolar protein trafficking; has an N-terminal PX domain (phosphoinositide-binding module) that binds PtdIns-3-P and mediates membrane binding; SNAP-25 homolog; protein abundance increases in response to DNA replication stress	Verified	syntaxin 10, syntaxin 6	STX10, STX6	-
S000000309	YBR105C	MR	VID24	Vacuolar Import and Degradation	GID Complex regulatory subunit; binds GID Complex in response to glucose through interactions with complex member Vid28p; regulates fructose-1,6-bisphosphatase (FBPase) targeting to the vacuole; promotes proteasome-dependent catabolite degradation of FBPase; peripheral membrane protein located at Vid (vacuole import and degradation) vesicles	Verified	-	-	-
S000002894	YDR486C	MR	VPS60	Vacuolar Protein Sorting	Protein involved in late endosome to vacuole transport; cytoplasmic and vacuolar membrane protein; required for normal filament maturation during pseudohyphal growth; may function in targeting cargo proteins for degradation; interacts with Vta1p	Verified	charged multivesicular body protein 5	CHMP5	-
S000005141	YNL197C	MR	WHI3	WHIskey	RNA binding protein that sequesters CLN3 mRNA in cytoplasmic foci; regulates genes involved in the cell cycle, sister chromatid cohesion, and stress response; acts as a cytoplasmic retention factor for Cdc28p and associated cyclins; regulates cell fate and dose-dependently regulates the critical cell size required for passage through Start; Tpk1p (PKA) mediated phosphorylation (S568) inhibits Whi…	Verified	-	-	-
S000001177	YHR135C	MR	YCK1	Yeast Casein Kinase I homologue	Palmitoylated plasma membrane-bound casein kinase I (CK1) isoform; shares redundant functions with Yck2p in morphogenesis, proper septin assembly, endocytic trafficking, and glucose sensing; stabilized by Sod1p binding in the presence of glucose and oxygen, causing glucose repression of respiratory metabolism; involved in the phosphorylation and regulation of glucose sensor Rgt2p; YCK1 has a para…	Verified	-	-	-
S000002734	YDR326C	MR	YSP2	Yeast Suicide Protein	Sterol-binding protein; has a probable role in retrograde transport of sterols from the plasma membrane to the ER; contains two StART-like domains that bind sterols and a GRAM domain; co-localizes to puncta in the cortical ER with Sip3p; one of six StART-like domain-containing proteins in yeast that may be involved in sterol transfer between intracellular membranes; conserved across eukaryotes	Verified	-	-	-
S000007522	YBR085C-A	MR	YBR085C-A	cytoplasm and to the nucleus; protein abundance increases in response to DNA replication stress	Protein of unknown function; green fluorescent protein (GFP)-fusion protein localizes to the cytoplasm and to the nucleus; protein abundance increases in response to DNA replication stress	Verified	-	-	-
S000000617	YCR023C	MR	YCR023C	Vacuolar membrane protein of unknown function; member of the multidrug resistance family;	Vacuolar membrane protein of unknown function; member of the multidrug resistance family; YCR023C is not an essential gene	Verified	-	-	-
S000000620	YCR025C	MR	YCR025C		Putative protein of unknown function; conserved across S. cerevisiae strains; YCR025C is not an essential gene	Uncharacterized	-	-	-
S000000657	YCR061W	MR	YCR061W	Cyto	Protein of unknown function; green fluorescent protein (GFP)-fusion protein localizes to the cytoplasm in a punctate pattern; induced by treatment with 8-methoxypsoralen and UVA irradiation	Uncharacterized	-	-	-
S000007223	YCR087C-A	MR	YCR087C-A	Nucleus	Putative protein of unknown function; green fluorescent protein (GFP)-fusion protein localizes to the nucleolus; YCR087C-A is not an essential gene	Uncharacterized	-	-	-
S000003108	YGL140C	MR	YGL140C	Contains multiple predicted transmembrane domains	Putative protein of unknown function; non-essential gene; contains multiple predicted transmembrane domains	Uncharacterized	-	-	-
S000003258	YGR026W	MR	YGR026W	Putative protein of unknown function; green fluorescent protein (GFP)-fusion protein localizes to the cell periphery	Putative protein of unknown function; green fluorescent protein (GFP)-fusion protein localizes to the cell periphery	Uncharacterized	-	-	-
S000001506	YKL023W	MR	YKL023W	Putative protein of unknown function; predicted by computational methods to be involved in mRNA degradation (Cyto)	Putative protein of unknown function; predicted by computational methods to be involved in mRNA degradation; green fluorescent protein (GFP)-fusion protein localizes to the cytoplasm	Uncharacterized	-	-	-
S000001560	YKL077W	MR	YKL077W	Putative protein of unknown function; green fluorescent protein (GFP)-fusion protein localizes to the vacuole	Putative protein of unknown function; green fluorescent protein (GFP)-fusion protein localizes to the vacuole	Uncharacterized	-	-	-
S000007249	YMR158C-B	MR	YMR158C-B	Putative protein of unknown function; may contain a lipid attachment site; YMR158C-A is not an essential gene	Putative protein of unknown function; may contain a lipid attachment site; YMR158C-A is not an essential gene	Uncharacterized	-	-	-
S000005467	YOL107W	MR	YOL107W	Putative protein of unknown function; green fluorescent protein (GFP)-fusion protein localizes to the cytoplasm and colocalizes in a punctate pattern with the early golgi/COPI vesicles; YOL107W is not an essential protein	Putative protein of unknown function; green fluorescent protein (GFP)-fusion protein localizes to the cytoplasm and colocalizes in a punctate pattern with the early golgi/COPI vesicles; YOL107W is not an essential protein	Uncharacterized	transmembrane protein 115	TMEM115	-
S000005522	YOL162W	MR	YOL162W	Putative protein of unknown function; member of the Dal5p subfamily of the major facilitator family	Putative protein of unknown function; member of the Dal5p subfamily of the major facilitator family	Uncharacterized	-	-	-
S000003371	YGR139W	MR	CBF2	Before CBF2	Dubious open reading frame; unlikely to encode a functional protein, based on available experimental and comparative sequence data	Dubious	-	-	-
S000002841	YDR433W	MR	NPL3	NPL3	Dubious open reading frame; unlikely to encode a functional protein, based on available experimental and comparative sequence data	Dubious	-	-	-
S000006330	YPR126C	MR	YLH47	overlaps the verified gene YLH47	Dubious open reading frame; unlikely to encode a functional protein, based on available experimental and comparative sequence data	Dubious	-	-	-
S000003269	YGR037C	MR	ACB1	Acyl-CoA-Binding	Acyl-CoA-binding protein; transports newly synthesized acyl-CoA esters from fatty acid synthetase (Fas1p-Fas2p) to acyl-CoA-consuming processes; subject to starvation-induced, Grh1p-mediated unconventional secretion; protein abundance increases in response to DNA replication stress	Verified	diazepam binding inhibitor (GABA receptor modulator, acyl-CoA binding protein)	DBI	-
S000004232	YLR242C	MR	ARV1	ARE2 Required for Viability	Cortical ER protein; implicated in the membrane insertion of tail-anchored C-terminal single transmembrane domain proteins; may function in transport of glycosylphosphatidylinositol intermediates into the ER lumen; required for normal intracellular sterol distribution; human ARV1, required for normal cholesterol and bile acid homeostasis, can complement yeast arv1 null mutant; human variant causi…	Verified	ARV1 homolog, fatty acid homeostasis modulator	ARV1	-
S000000664	YCR068W	MR	ATG15	AuTophaGy related	Phospholipase; preferentially hydrolyses phosphatidylserine, with minor activity against cardiolipin and phosphatidylethanolamine; required for lysis of autophagic and CVT bodies; targeted to intravacuolar vesicles during autophagy via the multivesicular body (MVB) pathway; required for the maintenance of lipid droplet quantity after the diauxic shift; regulates lipolysis; expression regulated by…	Verified	-	-	-
S000002987	YGL019W	MR	CKB1	Casein Kinase Beta subunit	Beta regulatory subunit of casein kinase 2 (CK2); a Ser/Thr protein kinase with roles in cell growth and proliferation; CK2, comprised of CKA1, CKA2, CKB1 and CKB2, has many substrates including transcription factors and all RNA polymerases	Verified	casein kinase 2, beta polypeptide	CSNK2B	-
S000004353	YLR361C	MR	DCR2	Dose-dependent Cell cycle Regulator	Protein phosphatase; involved in downregulation of the unfolded protein response (UPR), at least in part through dephosphorylation of Ire1p; dosage-dependent positive regulator of the G1/S phase transition through control of the timing of START; physically interacts with, dephosphorylates and destabilizes Sic1p; SWAT-GFP and mCherry fusion proteins localize to the vacuole	Verified	-	-	-
S000006435	YKR035W-A	MR	DID2	Doa4-Independent Degradation	Class E protein of the vacuolar protein-sorting (Vps) pathway; binds Vps4p and directs it to dissociate ESCRT-III complexes; forms a functional and physical complex with Ist1p; human ortholog may be altered in breast tumors	Verified	charged multivesicular body protein 1A, 1B	CHMP1A, CHMP1B	PONTOCEREBELLAR HYPOPLASIA, TYPE 8; PCH8
S000001485	YKL002W	MR	DID4	Doa4-Independent Degradation	Class E Vps protein of the ESCRT-III complex; required for sorting of integral membrane proteins into lumenal vesicles of multivesicular bodies, and for delivery of newly synthesized vacuolar enzymes to the vacuole, involved in endocytosis	Verified	charged multivesicular body protein 2A	CHMP2A	-
S000002476	YDR069C	MR	DOA4	Degradation Of Alpha	Ubiquitin hydrolase; deubiquitinates intralumenal vesicle (ILVs) cargo proteins; required for recycling ubiquitin from proteasome-bound ubiquitinated intermediates, acts at the late endosome/prevacuolar compartment to recover ubiquitin from ubiquitinated membrane proteins destined for the vacuole; DOA4 has a paralog, UBP5, that arose from the whole genome duplication	Verified	-	-	-
S000002702	YDR294C	MR	DPL1	Dihydrosphingosine Phosphate Lyase	Dihydrosphingosine phosphate lyase; regulates intracellular levels of sphingolipid long-chain base phosphates (LCBPs), degrades phosphorylated long chain bases, prefers C16 dihydrosphingosine-l-phosphate as a substrate	Verified	sphingosine-1-phosphate lyase 1	SGPL1	-
S000001236	YHR193C	MR	EGD2	Enhancer of Gal4 DNA binding	Alpha subunit of the nascent polypeptide-associated complex (NAC); involved in protein sorting and translocation; associated with cytoplasmic ribosomes	Verified	nascent polypeptide-associated complex alpha subunit, alpha subunit 2	NACA, NACA2	-
S000001531	YKL048C	MR	ELM1	ELongated Morphology	Serine/threonine protein kinase; regulates the orientation checkpoint, the morphogenesis checkpoint and the metabolic switch from fermentative to oxidative metabolism by phosphorylating the activation loop of Kin4p, Hsl1p and Snf4p respectively; cooperates with Hsl7p in recruiting Hsl1p to the septin ring, a prerequisite for subsequent recruitment, phosphorylation, and degradation of Swe1p; forms…	Verified	calcium/calmodulin-dependent protein kinase kinase 1, alpha, 2, beta	CAMKK1, CAMKK2	-
S000005028	YNL084C	MR	END3	ENDocytosis defective	EH domain-containing protein involved in endocytosis; actin cytoskeletal organization and cell wall morphogenesis; forms a complex with Sla1p and Pan1p	Verified	-	-	-
S000003961	YLL038C	MR	ENT4	Epsin N-Terminal homology	Protein of unknown function; contains an N-terminal epsin-like domain; proposed to be involved in the trafficking of Arn1p in the absence of ferrichrome	Verified	epsin 1, 2, 3	EPN1, EPN2, EPN3	-
S000003673	YJL137C	MR	GLG2	Glycogenin-Like Gene	Glycogenin glucosyltransferase; self-glucosylating initiator of glycogen synthesis, also glucosylates n-dodecyl-beta-D-maltoside; similar to mammalian glycogenin; GLG2 has a paralog, GLG1, that arose from the whole genome duplication	Verified	glycogenin 1, 2	GYG1, GYG2	POLYGLUCOSAN BODY MYOPATHY 2; PGBM2, GLYCOGEN STORAGE DISEASE XV; GSD15
S000005662	YOR136W	MR	IDH2	Isocitrate DeHydrogenase	Subunit of mitochondrial NAD(+)-dependent isocitrate dehydrogenase; complex catalyzes the oxidation of isocitrate to alpha-ketoglutarate in the TCA cycle; phosphorylated	Verified	isocitrate dehydrogenase 3 (NAD+) alpha	IDH3A	-
S000000821	YER019W	MR	ISC1	Inositol phosphoSphingolipid phospholipase C	Inositol phosphosphingolipid phospholipase C; mitochondrial membrane localized; hydrolyzes complex sphingolipids to produce ceramide; activates genes required for non-fermentable carbon source metabolism during diauxic shift; activated by phosphatidylserine, cardiolipin, and phosphatidylglycerol; mediates Na+ and Li+ halotolerance; ortholog of mammalian neutral sphingomyelinase type 2	Verified	sphingomyelin phosphodiesterase 2, neutral membrane (neutral sphingomyelinase)	SMPD2	-
S000006345	YPR141C	MR	KAR3	KARyogamy	Minus-end-directed microtubule motor; functions in mitosis and meiosis, localizes to the spindle pole body and localization is dependent on functional Cik1p, required for nuclear fusion during mating; potential Cdc28p substrate	Verified	-	-	-
S000003171	YGL203C	MR	KEX1	Killer EXpression defective	Cell death protease essential for hypochlorite-induced apoptosis; involved in the processing of killer toxin and alpha factor precursor; cleaves Lys and Arg residues from the C-terminus of peptides and proteins	Verified	-	-	-
S000003092	YGL124C	MR	MON1	MONensin sensitivity	Subunit of a heterodimeric guanine nucleotide exchange factor (GEF); subunit of the Mon1-Ccz1 GEF complex which stimulates nucleotide exchange and activation of Ypt7p, a Rab family GTPase involved in membrane tethering and fusion events at the late endosome and vacuole; GEF activity is stimulated by membrane association and anionic phospholipids; role in localizing Ypt7p to the vacuolar membrane;…	Verified	MON1 secretory trafficking family member A, B	MON1A, MON1B	-
S000005450	YOL090W	MR	MSH2	MutS Homolog	Protein that binds to DNA mismatches; forms heterodimers with Msh3p and Msh6p that bind to DNA mismatches to initiate the mismatch repair process; contains a Walker ATP-binding motif required for repair activity and involved in interstrand cross-link repair; Msh2p-Msh6p binds to and hydrolyzes ATP	Verified	mutS homolog 2	MSH2	MISMATCH REPAIR CANCER SYNDROME; MMRCS, MUIR-TORRE SYNDROME; MRTES, LYNCH SYNDROME I
S000003260	YGR028W	MR	MSP1	Mitochondrial Sorting of Proteins	Highly-conserved N-terminally anchored AAA-ATPase; distributed in the mitochondrial outer membrane and peroxisomes; involved in mitochondrial protein sorting; functions as an extraction engine in local organelle surveillance to remove and initiate degradation of mistargeted proteins, ensuring fidelity of organelle-specific localization of tail-anchored proteins; contains an N-terminal transmembra…	Verified	ATPase family, AAA domain containing 1	ATAD1	-
S000006398	YPR194C	MR	OPT2	OligoPeptide Transporter	Oligopeptide transporter; localized to peroxisomes and affects glutathione redox homeostasis; also localizes to the plasma membrane (PM) and to the late Golgi, and has a role in maintenance of lipid asymmetry between the inner and outer leaflets of the PM; member of the OPT family, with potential orthologs in S. pombe and C. albicans; also plays a role in formation of mature vacuoles and in polar…	Verified	-	-	-
S000004786	YMR174C	MR	PAI3	Proteinase A Inhibitor	Cytoplasmic proteinase A (Pep4p) inhibitor; dependent on Pbs2p and Hog1p protein kinases for osmotic induction; intrinsically unstructured, N-terminal half becomes ordered in the active site of proteinase A upon contact	Verified	-	-	-
S000005335	YNR052C	MR	POP2	PGK promoter directed OverProduction	RNase of the DEDD superfamily; subunit of the Ccr4-Not complex that mediates 3' to 5' mRNA deadenylation	Verified	CCR4-NOT transcription complex, subunit 7, 8	CNOT7, CNOT8	-
S000002708	YDR300C	MR	PRO1	PROline requiring	Gamma-glutamyl kinase; catalyzes the first step in proline biosynthesis; required for nitrogen starvation-induced ribophagy but not for nonselective autophagy; PRO1 has a paralog, YHR033W, that arose from the whole genome duplication	Verified	-	-	-
S000003490	YGR258C	MR	RAD2	RADiation sensitivity	Single-stranded DNA endonuclease; cleaves single-stranded DNA during nucleotide excision repair to excise damaged DNA; subunit of Nucleotide Excision Repair Factor 3 (NEF3); homolog of human XPG protein	Verified	-	-	-
S000005791	YOR265W	MR	RBL2	Rescues Beta-tubulin Lethality	Protein involved in microtubule morphogenesis; required for protection from excess free beta-tubulin; proposed to be involved the folding of beta-tubulin; similar to mouse beta-tubulin cofactor A; protein abundance increases in response to DNA replication stress	Verified	tubulin folding cofactor A	TBCA	-
S000000351	YBR147W	MR	RTC2	Restriction of Telomere Capping	Putative vacuolar membrane transporter for cationic amino acids; likely contributes to amino acid homeostasis by exporting cationic amino acids from the vacuole; positive regulation by Lys14p suggests that lysine may be the primary substrate; member of the PQ-loop family, with seven transmembrane domains; similar to mammalian PQLC2 vacuolar transporter; RTC2 has a paralog, YPQ1, that arose from t…	Verified	PQ loop repeat containing 2	PQLC2	-
S000001809	YKR101W	MR	SIR1	Silent Information Regulator	Protein involved in silencing at mating-type loci HML and HMR; recruitment to silent chromatin requires interactions with Orc1p and with Sir4p, through a common Sir1p domain; binds to centromeric chromatin	Verified	-	-	-
S000004977	YNL032W	MR	SIW14	Synthetic Interaction with Whi2	Tyrosine phosphatase involved in actin organization and endocytosis; localized to the cytoplasm	Verified	-	-	-
S000004015	YLR025W	MR	SNF7	Sucrose NonFermenting	One of four subunits of the ESCRT-III complex; involved in the sorting of transmembrane proteins into the multivesicular body (MVB) pathway; recruited from the cytoplasm to endosomal membranes; ESCRT-III stands for endosomal sorting complex required for transport III	Verified	charged multivesicular body protein 4A, 4B, 4C, 7	CHMP4A, CHMP4B, CHMP4C, CHMP7	CATARACT 31, MULTIPLE TYPES; CTRCT31
S000005923	YPL002C	MR	SNF8	Sucrose NonFermenting	Component of the ESCRT-II complex; ESCRT-II is involved in ubiquitin-dependent sorting of proteins into the endosome; appears to be functionally related to SNF7; involved in glucose derepression	Verified	SNF8, ESCRT-II complex subunit	SNF8	-
S000001196	YHR153C	MR	SPO16	SPOrulation	Meiosis-specific protein involved in synaptonemal complex assembly; implicated in regulation of crossover formation; required for sporulation	Verified	-	-	-
S000002871	YDR463W	MR	STP1	Species-specific tRNA Processing	Transcription factor; contains a N-terminal regulatory motif (RI) that acts as a cytoplasmic retention determinant and as an Asi dependent degron in the nucleus; undergoes proteolytic processing by SPS (Ssy1p-Ptr3p-Ssy5p)-sensor component Ssy5p in response to extracellular amino acids; activates transcription of amino acid permease genes and may have a role in tRNA processing; STP1 has a paralog,…	Verified	-	-	-
S000005217	YNL273W	MR	TOF1	TOpoisomerase I-interacting Factor	Subunit of a replication-pausing checkpoint complex; Tof1p-Mrc1p-Csm3p acts at the stalled replication fork to promote sister chromatid cohesion after DNA damage, facilitating gap repair of damaged DNA; interacts with the MCM helicase; relocalizes to the cytosol in response to hypoxia	Verified	timeless circadian clock	TIMELESS	-
S000007521	YBR058C-A	MR	TSC3	Temperature-sensitive Suppressors of Csg2 mutants	Protein that stimulates the activity of serine palmitoyltransferase; involved in sphingolipid biosynthesis; Lcb1p and Lcb2p are the two components of serine palmitoyltransferase	Verified	-	-	-
S000003141	YGL173C	MR	XRN1	eXoRiboNuclease	Evolutionarily-conserved 5'-3' exonuclease; component of cytoplasmic processing (P) bodies involved in mRNA decay; also enters the nucleus and positively regulates transcription initiation and elongation; plays a role in microtubule-mediated processes, filamentous growth, ribosomal RNA maturation, and telomere maintenance; activated by the scavenger decapping enzyme Dcs1p	Verified	5'-3' exoribonuclease 1, 2	XRN1, XRN2	-
S000028667	YKL096C-B	MR	YKL096C-B	?	Putative protein of unknown function; identified by gene-trapping, microarray-based expression analysis, and genome-wide homology searching	Uncharacterized	-	-	-
S000000646	YCR050C	MR	ARE1	ARE1	Non-essential protein of unknown function; deletion mutant is synthetically sick or lethal with alpha-synuclein	Uncharacterized	-	-	-
S000004474	YML013C-A	MR	SEL1	partially overlaps the verified gene SEL1	Dubious open reading frame; unlikely to encode a functional protein, based on available experimental and comparative sequence data; partially overlaps the verified gene SEL1	Dubious	-	-	-
S000000889	YER087W	HR	AIM10	Altered Inheritance rate of Mitochondria	Protein with similarity to tRNA synthetases; non-tagged protein is detected in purified mitochondria; null mutant is viable and displays elevated frequency of mitochondrial genome loss	Verified	mitochondrial ribosomal protein L39, prolyl-tRNA synthetase 2, mitochondrial (putative)	MRPL39, PARS2	-
S000004612	YMR010W	HR	ANY1	Antagonizes Neo1 Yeast phospholipid flippase	Putative protein of unknown function; null allele suppresses the lethality of neo1 and dop1 null alleles, as well as the growth defect of a mon2 null allele, and the cold sensitivity of a drs2 null; proposed function as a phospholipid scramblase that reduces membrane asymmetry; PQ loop family member; localizes to the cytoplasm and endoplasmic reticulum in HTP studies; non-essential gene	Verified	-	-	-
S000006005	YPL084W	HR	BRO1	BCK1-like Resistance to Osmotic shock	Cytoplasmic class E vacuolar protein sorting (VPS) factor; coordinates deubiquitination in the multivesicular body (MVB) pathway by recruiting Doa4p to endosomes	Verified	-	-	-
S000005587	YOR061W	HR	CKA2	Casein Kinase Alpha' subunit	Alpha' catalytic subunit of casein kinase 2 (CK2); CK2 is a Ser/Thr protein kinase with roles in cell growth and proliferation; CK2, comprised of CKA1, CKA2, CKB1 and CKB2, has many substrates including transcription factors and all RNA polymerases; protein abundance increases in response to DNA replication stress; regulates Fkh1p-mediated donor preference during mating-type switching	Verified	casein kinase 2, alpha 1 polypeptide	CSNK2A1	-
S000000630	YCR034W	HR	ELO2	fatty acid ELOngation	Fatty acid elongase, involved in sphingolipid biosynthesis; acts on fatty acids of up to 24 carbons in length; mutations have regulatory effects on 1,3-beta-glucan synthase, vacuolar ATPase, and the secretory pathway; ELO2 has a paralog, ELO1, that arose from the whole genome duplication; lethality of the elo2 elo3 double null mutation is functionally complemented by human ELOVL1 and weakly compl…	Verified	-	-	-
S000004364	YLR372W	HR	ELO3	fatty acid ELOngation	Elongase; involved in fatty acid and sphingolipid biosynthesis; synthesizes very long chain 20-26-carbon fatty acids from C18-CoA primers; involved in regulation of sphingolipid biosynthesis; lethality of the elo2 elo3 double null mutation is functionally complemented by human ELOVL1 and weakly complemented by human ELOVL3 or ELOV7	Verified	-	-	-
S000005024	YNL080C	HR	EOS1	ER-localized and Oxidants Sensitive	Protein involved in N-glycosylation; deletion mutation confers sensitivity to exidative stress and shows synthetic lethality with mutations in the spindle checkpoint genes BUB3 and MAD1; YNL080C is not an essential gene	Verified	-	-	-
S000004815	YMR202W	HR	ERG2	ERGosterol biosynthesis	C-8 sterol isomerase; catalyzes isomerization of delta-8 double bond to delta-7 position at an intermediate step in ergosterol biosynthesis; transcriptionally down-regulated when ergosterol is in excess; mutation is functionally complemented by human EBP	Verified	sigma non-opioid intracellular receptor 1	SIGMAR1	AMYOTROPHIC LATERAL SCLEROSIS 16, JUVENILE; ALS16, SPINAL MUSCULAR ATROPHY, DISTAL, AUTOSOMAL RECESSIVE, 2; DSMA2
S000004046	YLR056W	HR	ERG3	ERGosterol biosynthesis	C-5 sterol desaturase; glycoprotein that catalyzes the introduction of a C-5(6) double bond into episterol, a precursor in ergosterol biosynthesis; transcriptionally down-regulated when ergosterol is in excess; mutants are viable, but cannot grow on non-fermentable carbon sources; substrate of HRD ubiquitin ligase; mutation is functionally complemented by human SC5D	Verified	sterol-C5-desaturase	SC5D	LATHOSTEROLOSIS
S000000305	YBR101C	HR	FES1	Factor Exchange for Ssa1p	Hsp70 (Ssa1p) nucleotide exchange factor; required for the release of misfolded proteins from the Hsp70 system to the Ub-proteasome machinery for destruction; cytosolic homolog of Sil1p, which is the nucleotide exchange factor for BiP (Kar2p) in the endoplasmic reticulum; protein abundance increases in response to DNA replication stress	Verified	HSPA (heat shock 70kDa) binding protein, cytoplasmic cochaperone 1, SIL1 nucleotide exchange factor	HSPBP1, SIL1	MARINESCO-SJOGREN SYNDROME; MSS
S000002988	YGL020C	HR	GET1	Guided Entry of Tail-anchored proteins	Subunit of the GET complex; involved in insertion of proteins into the ER membrane; required for the retrieval of HDEL proteins from the Golgi to the ER in an ERD2 dependent fashion and for normal mitochondrial morphology and inheritance	Verified	tryptophan rich basic protein	WRB	-
S000006364	YPR160W	HR	GPH1	Glycogen PHosphorylase	Glycogen phosphorylase required for the mobilization of glycogen; non-essential; regulated by cyclic AMP-mediated phosphorylation; phosphorylation by Cdc28p may coordinately regulate carbohydrate metabolism and the cell cycle; expression is regulated by stress-response elements and by the HOG MAP kinase pathway	Verified	phosphorylase, glycogen; brain, liver, muscle	PYGB, PYGL, PYGM	GLYCOGEN STORAGE DISEASE VI; GSD6, GLYCOGEN STORAGE DISEASE V; GSD5
S000005635	YOR109W	HR	INP53	INositol polyphosphate 5-Phosphatase	Polyphosphatidylinositol phosphatase; dephosphorylates multiple phosphatidylinositol phosphates; involved in trans Golgi network-to-early endosome pathway; hyperosmotic stress causes translocation to actin patches; contains Sac1 and 5-ptase domains; INP53 has a paralog, INP52, that arose from the whole genome duplication	Verified	inositol polyphosphate-5-phosphatase D, E, J, K, inositol polyphosphate phosphatase-like 1, SH2 domain containing 1A, 1B, synaptojanin 1, 2	INPP5D,INPP5E, INPP5J, INPP5K, INPPL1, SH2D1A, SH2D1B, SYNJ1, SYNJ2	JOUBERT SYNDROME 1; JBTS1, MENTAL RETARDATION, TRUNCAL OBESITY, RETINAL DYSTROPHY, AND MICROPENIS SYNDROME; MORMS,OPSISMODYSPLASIA; OPSMD, LYMPHOPROLIFERATIVE SYNDROME, X-LINKED, 1; XLP1, PARKINSON DISEASE 20, EARLY-ONSET; PARK20
S000005661	YOR135C	HR	IRC14		Dubious open reading frame; unlikely to encode a functional protein, based on available experimental and comparative sequence data; partially overlaps the verified gene YOR136W; null mutant displays increased levels of spontaneous Rad52 foci	Dubious	-	-	-
S000005182	YNL238W	HR	KEX2	Killer EXpression defective	Kexin, a subtilisin-like protease (proprotein convertase); a calcium-dependent serine protease involved in the activation of proproteins of the secretory pathway	Verified	-	-	-
S000006363	YPR159W	HR	KRE6	Killer toxin REsistant	Type II integral membrane protein; required for beta-1,6 glucan biosynthesis; putative beta-glucan synthase; localizes to ER, plasma membrane, sites of polarized growth and secretory vesicles; functionally redundant with Skn1p; KRE6 has a paralog, SKN1, that arose from the whole genome duplication	Verified	-	-	-
S000003670	YJL134W	HR	LCB3	Long-Chain Base	Long-chain base-1-phosphate phosphatase; specific for dihydrosphingosine-1-phosphate, regulates ceramide and long-chain base phosphates levels, involved in incorporation of exogenous long chain bases in sphingolipids; LCB3 has a paralog, YSR3, that arose from the whole genome duplication	Verified	sphingosine-1-phosphate phosphatase 1, 2	SGPP1, SGPP2	-
S000005241	YNL297C	HR	MON2	MONensin sensitivity	Protein with a role in endocytosis and vacuole integrity; peripheral membrane protein; interacts with and negatively regulates Arl1p; localizes to the endosome; member of the Sec7p family of proteins	Verified	-	-	-
S000001743	YKR035C	HR	OPI8	OverProducer of Inositol	Dubious open reading frame; unlikely to encode a functional protein, based on available experimental and comparative sequence data; partially overlaps verified gene DID2/YKR035W-A	Dubious	-	-	-
S000004342	YLR350W	HR	ORM2		Protein that mediates sphingolipid homeostasis; evolutionarily conserved, required for resistance to agents that induce unfolded protein response; Orm1p and Orm2p together control membrane biogenesis by coordinating lipid homeostasis with protein quality control; protein abundance increases in response to DNA replication stress; ORM2 has a paralog, ORM1, that arose from the whole genome duplicati…	Verified	ORMDL sphingolipid biosynthesis regulator 1, 2, 3	ORMDL1, ORMDL2, ORMDL3	-
S000000839	YER037W	HR	PHM8	PHosphate Metabolism	Lysophosphatidic acid (LPA) phosphatase, nucleotidase; principle and physiological nucleotidase working on GMP, UMP and CMP; involved in LPA hydrolysis in response to phosphate starvation and ribose salvage pathway; phosphatase activity is soluble and Mg2+ dependent; expression is induced by low phosphate levels and by inactivation of Pho85p; repressed by Gcn4p under normal conditions; PHM8 has a…	Verified	-	-	-
S000000395	YBR191W	HR	RPL21A	Ribosomal Protein of the Large subunit	Ribosomal 60S subunit protein L21A; homologous to mammalian ribosomal protein L21, no bacterial homolog; RPL21A has a paralog, RPL21B, that arose from the whole genome duplication	Verified	ribosomal protein L21	RPL21	HYPOTRICHOSIS 12; HYPT12
S000003440	YGR208W	HR	SER2	SERine requiring	Phosphoserine phosphatase of the phosphoglycerate pathway; involved in serine and glycine biosynthesis, expression is regulated by the available nitrogen source	Verified	phosphoserine phosphatase	PSPH	PHOSPHOSERINE PHOSPHATASE DEFICIENCY; PSPHD
S000005561	YOR035C	HR	SHE4	Swi5p-dependent HO Expression	Protein containing a UCS (UNC-45/CRO1/SHE4) domain; binds to myosin motor domains to regulate myosin function; involved in endocytosis, polarization of the actin cytoskeleton, and asymmetric mRNA localization	Verified	stress-induced phosphoprotein 1	STIP1	-
S000005534	YOR008C	HR	SLG1	Synthetic Lethal with Gap	Sensor-transducer of the stress-activated PKC1-MPK1 kinase pathway; involved in maintenance of cell wall integrity; required for mitophagy; involved in organization of the actin cytoskeleton; secretory pathway Wsc1p is required for the arrest of secretion response	Verified	mucin 15, cell surface associated	MUC15	-
S000006059	YPL138C	HR	SPP1	Set1c, Phd finger Protein	Subunit of COMPASS (Set1C); a complex which methylates histone H3 on lysine 4 and is required in telomeric transcriptional silencing; promotes meiotic DSB formation by interacting with H3K4me3 and Rec107p, a protein required for Spo11p-catalyzed DSB formation located on chromosome axes; interacts with Orc2p; PHD finger domain protein similar to human CGBP, an unmethylated CpG binding protein; rel…	Verified	CXXC finger protein 1	CXXC1	-
S000004109	YLR119W	HR	SRN2	Suppressor of Rna mutations, Number 2	Component of the ESCRT-I complex; ESCRT-I is involved in ubiquitin-dependent sorting of proteins into the endosome; suppressor of rna1-1 mutation; may be involved in RNA export from nucleus	Verified	vacuolar protein sorting 37 homolog A, B, C, D (S. cerevisiae)	VPS37A, VPS37B, VPS37C, VPS37D	SPASTIC PARAPLEGIA 53, AUTOSOMAL RECESSIVE; SPG53
S000005314	YNR031C	HR	SSK2	Suppressor of Sensor Kinase	MAP kinase kinase kinase of HOG1 mitogen-activated signaling pathway; interacts with Ssk1p, leading to autophosphorylation and activation of Ssk2p which phosphorylates Pbs2p; also mediates actin cytoskeleton recovery from osmotic stress; a HOG-independent function of Ssk2p mediates the calcium-sensitive phenotype of the ptp2 msg5 double disruptant; SSK2 has a paralog, SSK22, that arose from the w…	Verified	-	-	-
S000002705	YDR297W	HR	SUR2	SUppressor of Rvs161 and rvs167 mutations	Sphinganine C4-hydroxylase; catalyses the conversion of sphinganine to phytosphingosine in sphingolipid biosyntheis	Verified	-	-	-
S000001906	YFR010W	HR	UBP6	UBiquitin-specific Protease	Ubiquitin-specific protease; situated in the base subcomplex of the 26S proteasome, releases free ubiquitin from branched polyubiquitin chains en bloc, rather than from the distal tip of the chain; negatively regulates degradation of ubiquitinated proteins by the proteasome; works in opposition to Hul5p polyubiquitin elongation activity; mutant has aneuploidy tolerance; human homolog UBP14 comple…	Verified	-	-	-
S000004682	YMR077C	HR	VPS20	Vacuolar Protein Sorting	Myristoylated subunit of the ESCRT-III complex; the endosomal sorting complex required for transport of transmembrane proteins into the multivesicular body pathway to the lysosomal/vacuolar lumen; cytoplasmic protein recruited to endosomal membranes	Verified	charged multivesicular body protein 6	CHMP6	-
S000001524	YKL041W	HR	VPS24	Vacuolar Protein Sorting	One of four subunits of the ESCRT-III complex; forms an endosomal sorting complex required for transport III (ESCRT-III) subcomplex with Did4p; involved in the sorting of transmembrane proteins into the multivesicular body (MVB) pathway	Verified	charged multivesicular body protein 2B	CHMP2B	AMYOTROPHIC LATERAL SCLEROSIS 17; ALS17, FRONTOTEMPORAL DEMENTIA, CHROMOSOME 3-LINKED; FTD3
S000003863	YJR102C	HR	VPS25	Vacuolar Protein Sorting	Component of the ESCRT-II complex; ESCRT-II is involved in ubiquitin-dependent sorting of proteins into the endosome	Verified	vacuolar protein sorting 25 homolog (S. cerevisiae)	VPS25	-
S000005289	YNR006W	HR	VPS27	Vacuolar Protein Sorting	Endosomal protein that forms a complex with Hse1p; required for recycling Golgi proteins, forming lumenal membranes and sorting ubiquitinated proteins destined for degradation; has Ubiquitin Interaction Motifs which bind ubiquitin (Ubi4p)	Verified	golgi-associated, gamma adaptin ear containing, ARF binding protein 1, 2, 3, hepatocyte growth factor-regulated tyrosine kinase substrate, signal transducing adaptor molecule (SH3 domain and ITAM motif) 1, 2	GGA1, GGA2, GGA3, HGS, STAM, STAM2	-
S000005986	YPL065W	HR	VPS28	Vacuolar Protein Sorting	Component of the ESCRT-I complex; complex is involved in ubiquitin-dependent sorting of proteins into the endosome; conserved C-terminal domain interacts with ESCRT-III subunit Vps20p; other members include Stp22p, Srn2p, Vps28p, and Mvb12p	Verified	vacuolar protein sorting 28 homolog (S. cerevisiae)	VPS28	-
S000004409	YLR417W	HR	VPS36	Vacuolar Protein Sorting	Component of the ESCRT-II complex; contains the GLUE (GRAM Like Ubiquitin binding in EAP45) domain which is involved in interactions with ESCRT-I and ubiquitin-dependent sorting of proteins into the endosome; plays a role in the formation of mutant huntingtin (Htt) aggregates in yeast	Verified	vacuolar protein sorting 36 homolog (S. cerevisiae)	VPS36	-
S000006377	YPR173C	HR	VPS4	Vacuolar Protein Sorting	AAA-ATPase involved in multivesicular body (MVB) protein sorting; ATP-bound Vps4p localizes to endosomes and catalyzes ESCRT-III disassembly and membrane release; ATPase activity is activated by Vta1p; regulates cellular sterol metabolism	Verified	vacuolar protein sorting 4 homolog A, B (S. cerevisiae)	VPS4A, VPS4B	-
S000004399	YLR407W	HR	YLR407W	Putative protein of unknown function; null mutant displays elongated buds and a large fraction of budded cells have only one nucleus	Putative protein of unknown function; null mutant displays elongated buds and a large fraction of budded cells have only one nucleus	Uncharacterized	-	-	-
S000006057	YPL136W	HR	GIP3	overlaps the verified gene GIP3/YPL137C	Dubious open reading frame; unlikely to encode a functional protein, based on available experimental and comparative sequence data; completely overlaps the verified gene GIP3/YPL137C	Dubious	-	-	-
S000005240	YNL296W	HR	MON2	Overlaps the verified gene Mon2	Dubious open reading frame unlikely to encode a functional protein; deletion adversely affects sporulation; deletion mutant exhibits synthetic phenotype under expression of mutant huntingtin fragment, but gene does not have human ortholog	Dubious	-	-	-
S000005288	YNR005C	HR	VPS27	Overlaps the verified gene Vps27	Dubious open reading frame; unlikely to encode a functional protein, based on available experimental and comparative sequence data	Dubious	-	-	-
