# Supplementary material for: Global Deletome Profile of Saccharomyces cerevisiae Exposed to the Technology-Critical Element Yttrium
Source: Front Microbiol. 2018 Sep 4;9:2005. doi: 10.3389/fmicb.2018.02005 (PMC6131306; doi:10.3389/fmicb.2018.02005)
Supplement: Supplementary file 4 [file Table_4.XLSX]

## Sheet: Supp Table 4
Supplementary Table 4 – GO terms of biological pathways represented in highly sensitive (HS) and highly resistant (HR) mutants to yttrium. f is the total number of genes in each category and k is the number of mutants found in this study, for each GO term.
GO terms	f	p-value	k	Mutants
HIGHLY RESISTANT (HR) MUTANTS
ubiquitin-dependent protein catabolic process via the multivesicular body sorting pathway [GO:0043162]	15	1.88069e-10	6	VPS25 VPS24 SRN2 VPS36 VPS20 VPS28
protein targeting to vacuole [GO:0006623]	41	1.50064e-07	6	VPS25 SRN2 VPS36 MON2 VPS27 VPS28
intralumenal vesicle formation [GO:0070676]	5	2.20355e-06	3	VPS24 VPS20 VPS4
late endosome to vacuole transport [GO:0045324]	20	5.77021e-06	4	VPS24 VPS20 VPS27 VPS4
fatty acid biosynthetic process [GO:0006633]	22	8.63398e-06	4	FEN1 SUR2 ERG3 SUR4
lipid biosynthetic process [GO:0008610]	52	1.50533e-05	5	FEN1 SUR2 ERG3 SUR4 ERG2
protein retention in Golgi apparatus [GO:0045053]	11	3.54274e-05	3	VPS36 VPS27 VPS4
protein transport [GO:0015031]	379	7.76737e-05	10	VPS25 VPS24 SRN2 VPS36 VPS20 MON2 INP53 VPS28 BRO1 VPS4
sphingolipid biosynthetic process [GO:0030148]	15	9.60199e-05	3	FEN1 LCB3 SUR4
fatty acid elongation [GO:0030497]	3	0.000112418	2	FEN1 SUR4
negative regulation of transcription from RNA polymerase II promoter by glucose [GO:0000433]	7	0.00077461	2	VPS25 VPS36
actin cytoskeleton organization [GO:0030036]	34	0.00116349	3	SSK2 SLG1 SHE4
response to unfolded protein [GO:0006986]	11	0.00199704	2	GET1 ORM2
sphingolipid metabolic process [GO:0006665]	11	0.00199704	2	SUR2 LCB3
protein targeting to membrane [GO:0006612]	15	0.00375306	2	SRN2 VPS28
protein deubiquitination [GO:0016579]	19	0.00601693	2	UBP6 BRO1
ergosterol biosynthetic process [GO:0006696]	23	0.00876381	2	ERG3 ERG2
transport [GO:0006810]	815	0.00903821	11	GET1 VPS25 VPS24 SRN2 VPS36 VPS20 MON2 INP53 VPS28 BRO1 VPS4
HIGHLY SENSITIVE (HS) MUTANTS
glycosphingolipid biosynthetic process [GO:0006688]	3	0.000382577	2	YPL057C, YBR036C
retrograde transport, endosome to Golgi [GO:0042147]	18	0.000194648	2	VPS54 VPS52
Golgi to vacuole transport [GO:0006896]	24	0.000349854	2	VPS54 VPS52
actin filament-based process [GO:0030029]	3	0.00363086	1	VPS52
mannosyl-inositol phosphorylceramide metabolic process [GO:0006675]	3	0.00363086	1	SUR1
cellular chemical homeostasis [GO:0055082]	178	0.00382872	4	YHR060W, YBR036C, YDR484W, YDR027C
vacuolar proton-transporting V-type ATPase complex assembly [GO:0070072]	4	0.00483858	1	VMA22
chemical homeostasis [GO:0048878]	210	0.00732161	4	YHR060W, YBR036C, YDR484W, YDR027C
protein transport [GO:0015031]	379	0.00846003	3	VPS54 VPS52 LTV1
cellular homeostasis [GO:0019725]	223	0.00925685	4	YHR060W, YBR036C, YDR484W, YDR027C
